# Supplementary material for: Investigating causal networks of dementia using causal discovery and natural language processing models
Source: NPJ Dement. 2025 May 9;1(1):4. doi: 10.1038/s44400-025-00006-2 (PMC12064436; doi:10.1038/s44400-025-00006-2)
Supplement: Supplementary file 2 — Supplementary table [file 44400_2025_6_MOESM2_ESM.xlsx]

## Sheet: S1_full_variable_list
Path	Category	FieldID	Field	Participants	Items	Stability	ValueType	Units	ItemType	Strata	Sexed	Instances	Array	Coding	Notes	Link
Assessment centre > Procedural metrics > Process durations	152	3	Verbal interview duration	501528	585037	Complete	Integer	seconds	Data	Auxiliary	Unisex	4	1		Time taken for interview	http://biobank.ndph.ox.ac.uk/ukb/field.cgi?id=3
Assessment centre > Procedural metrics > Process durations	152	4	Biometrics duration	498017	586338	Complete	Integer	seconds	Data	Auxiliary	Unisex	4	1		Time taken for participant to do the tests in the biometric station of the Assessment Centre visit.	http://biobank.ndph.ox.ac.uk/ukb/field.cgi?id=4
Assessment centre > Procedural metrics > Process durations	152	5	Sample collection duration	501201	591369	Complete	Integer	seconds	Data	Auxiliary	Unisex	4	1		Time taken for participant to complete the blood phlebotomy station of the Assessment Centre visit. This is longer than the time during which they were actively giving blood.	http://biobank.ndph.ox.ac.uk/ukb/field.cgi?id=5
Assessment centre > Procedural metrics > Process durations	152	6	Conclusion duration	499062	589111	Complete	Integer	seconds	Data	Auxiliary	Unisex	4	1		This is the time taken for the participant to complete the final conclusion stage of the Assessment Centre visit.	http://biobank.ndph.ox.ac.uk/ukb/field.cgi?id=6
Assessment centre > Physical measures > Bone-densitometry of heel	100018	19	Heel ultrasound method	324694	324694	Complete	Categorical single		Data	Primary	Unisex	1	1	100260	Method used for the Ultrasound Bone Densitometry of heel	http://biobank.ndph.ox.ac.uk/ukb/field.cgi?id=19
Assessment centre > Physical measures > Anthropometry > Body size measures	100010	21	Weight method	500719	590084	Complete	Categorical single		Data	Primary	Unisex	4	1	100261	Indicates whether weight was entered into the machine directly or manually, whether weight was only measured manually or not performed	http://biobank.ndph.ox.ac.uk/ukb/field.cgi?id=21
Assessment centre > Physical measures > Spirometry	100020	23	Spirometry method	460213	523182	Complete	Categorical single		Data	Primary	Unisex	4	1	100270	Spirometry method	http://biobank.ndph.ox.ac.uk/ukb/field.cgi?id=23
Population characteristics > Baseline characteristics	100094	31	Sex	502371	502371	Complete	Categorical single		Data	Primary	Unisex	1	1	9	Sex of participant. Acquired from central registry at recruitment, but in some cases updated by the participant. Hence this field may contain a mixture of the sex the NHS had recorded for the participant and self-reported sex.	http://biobank.ndph.ox.ac.uk/ukb/field.cgi?id=31
Population characteristics > Baseline characteristics	100094	33	Date of birth	502371	502371	Complete	Date		Data	Primary	Unisex	1	1		Date of birth (DOB) of participant. Acquired from central registry, updated by participant. This data-field will only be made available to researchers in exceptional circumstances. Wherever possible, reasearchers should use Month of Birth (Field 52) and Year of Birth (Field 34) instead.	http://biobank.ndph.ox.ac.uk/ukb/field.cgi?id=33
Population characteristics > Baseline characteristics	100094	34	Year of birth	502368	502368	Complete	Integer	years	Data	Primary	Unisex	1	1		Year of birth of participant. Acquired from central registry, updated by participant.	http://biobank.ndph.ox.ac.uk/ukb/field.cgi?id=34
Assessment centre > Biological sampling > Blood sample collection	100002	35	Was blood sampling attempted	501201	591369	Complete	Categorical single		Data	Primary	Unisex	4	1	7	Indicates whether or not taking blood samples was attempted	http://biobank.ndph.ox.ac.uk/ukb/field.cgi?id=35
Assessment centre > Physical measures > Blood pressure	100011	36	Blood pressure device ID	498780	581267	Complete	Text		Data	Auxiliary	Unisex	4	1		Blood pressure (Omron) gadget ID	http://biobank.ndph.ox.ac.uk/ukb/field.cgi?id=36
Assessment centre > Physical measures > Blood pressure	100011	37	Blood pressure manual sphygmomanometer device ID	498780	581267	Complete	Text		Data	Auxiliary	Unisex	4	1		Blood pressure manual sphygmomanometer gadget ID	http://biobank.ndph.ox.ac.uk/ukb/field.cgi?id=37
Assessment centre > Physical measures > Hand grip strength	100019	38	Hand grip dynamometer device ID	498018	586339	Complete	Text		Data	Auxiliary	Unisex	4	1		Hand grip dynamometer device id. Dynamometer calibration records are available in the associated Resources.	http://biobank.ndph.ox.ac.uk/ukb/field.cgi?id=38
Assessment centre > Physical measures > Anthropometry > Body size measures	100010	39	Height measure device ID	498018	586339	Complete	Text		Data	Auxiliary	Unisex	4	1		Height measure gadget id	http://biobank.ndph.ox.ac.uk/ukb/field.cgi?id=39
Assessment centre > Physical measures > Anthropometry > Body size measures	100010	40	Manual scales device ID	498018	586339	Complete	Text		Data	Auxiliary	Unisex	4	1		Manual scales gadget id	http://biobank.ndph.ox.ac.uk/ukb/field.cgi?id=40
Assessment centre > Physical measures > Anthropometry > Body size measures	100010	41	Seating box device ID	498018	586339	Complete	Text		Data	Auxiliary	Unisex	4	1		Sitting box gadget id	http://biobank.ndph.ox.ac.uk/ukb/field.cgi?id=41
Assessment centre > Physical measures > Spirometry	100020	42	Spirometer device ID	498018	586339	Complete	Text		Data	Auxiliary	Unisex	4	1		Spirometer gadget ID	http://biobank.ndph.ox.ac.uk/ukb/field.cgi?id=42
Assessment centre > Physical measures > Anthropometry > Body composition by impedance	100009	43	Impedance device ID	498018	586339	Complete	Text		Data	Auxiliary	Unisex	4	1		Impedance (Tanita) gadget id	http://biobank.ndph.ox.ac.uk/ukb/field.cgi?id=43
Assessment centre > Physical measures > Anthropometry > Body size measures	100010	44	Tape measure device ID	498018	586339	Complete	Text		Data	Auxiliary	Unisex	4	1		Tape measure gadget id	http://biobank.ndph.ox.ac.uk/ukb/field.cgi?id=44
Assessment centre > Physical measures > Bone-densitometry of heel	100018	45	Heel ultrasound device id	497959	579559	Complete	Text		Data	Auxiliary	Unisex	4	1		Ultrasound heel (Sahara) gadget ID	http://biobank.ndph.ox.ac.uk/ukb/field.cgi?id=45
Assessment centre > Physical measures > Hand grip strength	100019	46	Hand grip strength (left)	499191	587870	Complete	Integer	Kg	Data	Primary	Unisex	4	1		Left grip strength. An issue has been identified with the a small amount of grip strength data (Field 46 and Field 47) collected in Cheadle during the first repeat visit in 2013 (Instance 1). We are working on modelling a correction factor for this data. In the meantime, researchers are advised to treat the 2013 grip strength data with caution. In particular, readings from dynamometer 7336 are lo…	http://biobank.ndph.ox.ac.uk/ukb/field.cgi?id=46
Assessment centre > Physical measures > Hand grip strength	100019	47	Hand grip strength (right)	499259	587958	Complete	Integer	Kg	Data	Primary	Unisex	4	1		Right grip strength. An issue has been identified with the a small amount of grip strength data (Field 46 and Field 47) collected in Cheadle during the first repeat visit in 2013 (Instance 1). We are working on modelling a correction factor for this data. In the meantime, researchers are advised to treat the 2013 grip strength data with caution. In particular, readings from dynamometer 7336 are l…	http://biobank.ndph.ox.ac.uk/ukb/field.cgi?id=47
Assessment centre > Physical measures > Anthropometry > Body size measures	100010	48	Waist circumference	500290	589619	Complete	Continuous	cm	Data	Primary	Unisex	4	1		Waist circumference	http://biobank.ndph.ox.ac.uk/ukb/field.cgi?id=48
Assessment centre > Physical measures > Anthropometry > Body size measures	100010	49	Hip circumference	500227	589557	Complete	Continuous	cm	Data	Primary	Unisex	4	1		Hip circumference	http://biobank.ndph.ox.ac.uk/ukb/field.cgi?id=49
Assessment centre > Physical measures > Anthropometry > Body size measures	100010	50	Standing height	499928	589191	Complete	Continuous	cm	Data	Primary	Unisex	4	1		Standing height was measured using a Seca 202 device	http://biobank.ndph.ox.ac.uk/ukb/field.cgi?id=50
Assessment centre > Physical measures > Anthropometry > Body size measures	100010	51	Seated height	497227	585289	Complete	Continuous	cm	Data	Primary	Unisex	4	1		Seated height was measured using a Seca 202 device with the participant seated on a box, the size of which is given by Field 3077	http://biobank.ndph.ox.ac.uk/ukb/field.cgi?id=51
Population characteristics > Baseline characteristics	100094	52	Month of birth	502368	502368	Complete	Categorical single		Data	Primary	Unisex	1	1	8	Calendar month of birth of participant. Acquired from central registry, updated by participant.	http://biobank.ndph.ox.ac.uk/ukb/field.cgi?id=52
Assessment centre > Recruitment > Reception	100024	53	Date of attending assessment centre	502371	593606	Complete	Date		Data	Primary	Unisex	4	1		Date when a participant attended a UK Biobank assessment centre. Automatically acquired at Reception stage.	http://biobank.ndph.ox.ac.uk/ukb/field.cgi?id=53
Assessment centre > Recruitment > Reception	100024	54	UK Biobank assessment centre	502371	593537	Complete	Categorical single		Data	Primary	Unisex	4	1	10	The UK Biobank assessment centre at which participant consented. Automatically acquired at participant consent	http://biobank.ndph.ox.ac.uk/ukb/field.cgi?id=54
Assessment centre > Recruitment > Reception	100024	55	Month of attending assessment centre	502371	593606	Complete	Categorical single		Data	Primary	Unisex	4	1	8	Calendar month that participant attended a UK Biobank assessment centre. Automatically acquired at Reception stage.	http://biobank.ndph.ox.ac.uk/ukb/field.cgi?id=55
Assessment centre > Procedural metrics	100004	62	Willing to attempt cognitive tests	498240	529664	Complete	Categorical single		Data	Primary	Unisex	3	1	100641	ACE touchscreen question \Now we would like to check your memory and reaction times by getting you to play some short games\""	http://biobank.ndph.ox.ac.uk/ukb/field.cgi?id=62
Assessment centre > Biological sampling > Blood sample collection	100002	68	Number of blood samples taken	501201	591369	Complete	Integer		Data	Primary	Unisex	4	1		Blood, count of sample barcodes recorded Each barcode corresponds to a sample collected in the assessment centre. However the actual volume collected was not always the full amount preferred.	http://biobank.ndph.ox.ac.uk/ukb/field.cgi?id=68
Assessment centre > Biological sampling > Blood sample collection	100002	74	Fasting time	501186	591345	Complete	Integer	hours	Data	Primary	Unisex	4	1		Fasting time is the interval between consumption of food or drink and blood sample(s) being taken. This was recorded so that it could be allowed for when analysing the blood composition at a later date.	http://biobank.ndph.ox.ac.uk/ukb/field.cgi?id=74
Assessment centre > Physical measures > Bone-densitometry of heel	100018	77	Heel bone ultrasound T-score, manual entry	42721	42721	Complete	Continuous	Std.Devs	Data	Primary	Unisex	1	1		This T-score is calculated from the ultrasound heel BMD measurement and is based on a person's bone density compared with what is normally expected in someone of the same sex. The units of the T-score are the number of standard deviations (SD) that the bone density is above or below the standard.	http://biobank.ndph.ox.ac.uk/ukb/field.cgi?id=77
Assessment centre > Physical measures > Bone-densitometry of heel	100018	78	Heel bone mineral density (BMD) T-score, automated	279022	279022	Complete	Continuous	Std.Devs	Data	Primary	Unisex	1	1		This T-score is calculated from the ultrasound heel BMD measurement and is based on a person's bone density compared with what is normally expected in someone of the same sex. The units of the T-score are the number of standard deviations (SD) that the bone density is above or below the standard.	http://biobank.ndph.ox.ac.uk/ukb/field.cgi?id=78
Assessment centre > Verbal interview > Medical conditions	100074	84	Cancer year/age first occurred	47225	56024	Complete	Integer		Data	Primary	Unisex	4	6	37	For each cancer entered, the nurse entered the date or age at diagnosis using a pop-up screen, depending on the participant's response. See Related Data-fields tab for further information on where to find separate data-fields for age and year of diagnosis.	http://biobank.ndph.ox.ac.uk/ukb/field.cgi?id=84
Assessment centre > Verbal interview > Medical conditions	100074	87	Non-cancer illness year/age first occurred	390407	1212254	Complete	Integer		Data	Primary	Unisex	4	34	37	For each disease entered, the nurse entered the date or age at diagnosis using a pop-up screen, depending on the participant's response. See Related Data-fields tab for further information on where to find separate data-fields for age and year of diagnosis.	http://biobank.ndph.ox.ac.uk/ukb/field.cgi?id=87
Assessment centre > Verbal interview > Operations	100076	92	Operation year/age first occurred	401230	1030893	Complete	Integer		Data	Primary	Unisex	4	32	37	For each operation entered, the nurse entered the date or age at diagnosis using a pop-up screen, depending on the participant's response. See Related Data-fields tab for further information on where to find separate data-fields for age and year of diagnosis.	http://biobank.ndph.ox.ac.uk/ukb/field.cgi?id=92
Assessment centre > Physical measures > Blood pressure	100011	93	Systolic blood pressure, manual reading	50973	85440	Complete	Integer	mmHg	Data	Primary	Unisex	4	2		Blood pressure, manual reading, systolic. Two measures of blood pressure were taken a few moments apart. A manual sphygmometer was used if the standard automated device could not be employed.	http://biobank.ndph.ox.ac.uk/ukb/field.cgi?id=93
Assessment centre > Physical measures > Blood pressure	100011	94	Diastolic blood pressure, manual reading	50973	85440	Complete	Integer	mmHg	Data	Primary	Unisex	4	2		Blood pressure, manual reading, diastolic. Two measures of blood pressure were taken a few moments apart. A manual sphygmometer was used if the standard automated device could not be employed.	http://biobank.ndph.ox.ac.uk/ukb/field.cgi?id=94
Assessment centre > Physical measures > Blood pressure	100011	95	Pulse rate (during blood-pressure measurement)	50973	85440	Complete	Integer		Data	Primary	Unisex	4	2		Pulse measured during automated blood-pressure reading	http://biobank.ndph.ox.ac.uk/ukb/field.cgi?id=95
Assessment centre > Physical measures > Blood pressure	100011	96	Time since interview start at which blood pressure screen(s) shown	501528	1169309	Complete	Integer	seconds	Data	Auxiliary	Unisex	4	2		The time since interview start at which the blood pressure screen was shown is useful because it can be used to calculate the interval between the two measurements of blood pressure. This interval is variable because it, for efficiency reasons, it was impractical to use a fixed time during the UK Biobank Assessments.	http://biobank.ndph.ox.ac.uk/ukb/field.cgi?id=96
Assessment centre > Physical measures > Blood pressure	100011	102	Pulse rate, automated reading	475730	1082373	Complete	Integer	bpm	Data	Primary	Unisex	4	2		This is the pulse rate measured during the automated blood pressure readings.	http://biobank.ndph.ox.ac.uk/ukb/field.cgi?id=102
Assessment centre > Procedural metrics	100004	111	Aide-memoire completed	501512	521841	Complete	Categorical single		Data	Primary	Unisex	2	1	7	Participants were asked to complete an aide-memoire at home (prior to the visiting and assessment centre) to help them complete the more complex/detailed interview questions. This field records whether or not the participant brought a completed aide-memoire to the interview.	http://biobank.ndph.ox.ac.uk/ukb/field.cgi?id=111
Assessment centre > Verbal interview > Early life factors	100072	115	Father's month of birth	323089	323089	Complete	Categorical single		Data	Primary	Unisex	1	1	100279	Father's month of birth	http://biobank.ndph.ox.ac.uk/ukb/field.cgi?id=115
Assessment centre > Verbal interview > Early life factors	100072	117	Mother's month of birth	323089	323089	Complete	Categorical single		Data	Primary	Unisex	1	1	100279	Mother's month of birth	http://biobank.ndph.ox.ac.uk/ukb/field.cgi?id=117
Assessment centre > Verbal interview > Early life factors	100072	118	Mother's day of birth	279542	279542	Complete	Integer	day-of-month	Data	Primary	Unisex	1	1		Mother's day of birth (this is the day-within-month)	http://biobank.ndph.ox.ac.uk/ukb/field.cgi?id=118
Assessment centre > Verbal interview > Early life factors	100072	120	Birth weight known	501512	533545	Complete	Categorical single		Data	Primary	Unisex	3	1	100258	Birth weight known This question was dropped from the touchscreen protocol on 24/10/2016.	http://biobank.ndph.ox.ac.uk/ukb/field.cgi?id=120
Assessment centre > Verbal interview > Early life factors	100072	129	Place of birth in UK - north co-ordinate	452178	480984	Complete	Integer	metre-grid	Data	Primary	Unisex	3	1	170	Place born - north co-ordinate This question was dropped from the touchscreen protocol on 24/10/2016.	http://biobank.ndph.ox.ac.uk/ukb/field.cgi?id=129
Assessment centre > Verbal interview > Early life factors	100072	130	Place of birth in UK - east co-ordinate	452178	480984	Complete	Integer	metre-grid	Data	Primary	Unisex	3	1	170	Place born - east co-ordinate This question was dropped from the touchscreen protocol on 24/10/2016.	http://biobank.ndph.ox.ac.uk/ukb/field.cgi?id=130
Assessment centre > Verbal interview > Employment	100073	132	Job code at visit - entered	346300	409866	Complete	Categorical single		Data	Primary	Unisex	4	1	2	This information is regarded as restricted and will be supplied to researchers only when absolutely necessary. Please use data field 20277 which is the unrestricted version of this data field. See also the Related Data-Fields tab below for other unrestricted alternatives.	http://biobank.ndph.ox.ac.uk/ukb/field.cgi?id=132
Assessment centre > Verbal interview > Medical conditions	100074	134	Number of self-reported cancers	501528	585037	Complete	Integer		Data	Primary	Unisex	4	1		Number of cancers entered	http://biobank.ndph.ox.ac.uk/ukb/field.cgi?id=134
Assessment centre > Verbal interview > Medical conditions	100074	135	Number of self-reported non-cancer illnesses	501528	585037	Complete	Integer		Data	Primary	Unisex	4	1		Number of non-cancer illnesses entered	http://biobank.ndph.ox.ac.uk/ukb/field.cgi?id=135
Assessment centre > Verbal interview > Operations	100076	136	Number of operations, self-reported	501528	585037	Complete	Integer		Data	Primary	Unisex	4	1		Number of operations entered	http://biobank.ndph.ox.ac.uk/ukb/field.cgi?id=136
Assessment centre > Verbal interview > Medications	100075	137	Number of treatments/medications taken	501528	585037	Complete	Integer		Data	Primary	Unisex	4	1		Number of treatments (medications) entered	http://biobank.ndph.ox.ac.uk/ukb/field.cgi?id=137
Assessment centre > Verbal interview > Early life factors	100072	146	Father's day of birth	255871	255871	Complete	Integer	day-of-month	Data	Primary	Unisex	1	1		Father's day of birth (this is the day-within-month)	http://biobank.ndph.ox.ac.uk/ukb/field.cgi?id=146
Population characteristics > Baseline characteristics	100094	189	Townsend deprivation index at recruitment	501745	501745	Complete	Continuous		Data	Derived	Unisex	1	1		Townsend deprivation index calculated immediately prior to participant joining UK Biobank. Based on the preceding national census output areas. Each participant is assigned a score corresponding to the output area in which their postcode is located.	http://biobank.ndph.ox.ac.uk/ukb/field.cgi?id=189
Population characteristics > Ongoing characteristics	2	190	Reason lost to follow-up	1297	1297	Ongoing	Categorical single		Data	Primary	Unisex	1	1	1965	Indicates the reason that a person is believed to be lost to follow-up. If there are multiple reasons that a person is lost to follow-up then only the earliest of them is listed. Please note this data-field has not been updated since May 2017. We are hoping to update this data-field to include more recent information in the next year.	http://biobank.ndph.ox.ac.uk/ukb/field.cgi?id=190
Population characteristics > Ongoing characteristics	2	191	Date lost to follow-up	1297	1297	Ongoing	Date		Data	Primary	Unisex	1	1		Indicates the date from which a person is believed to be lost to follow-up. If there are multiple reasons that a person is lost to follow-up then only the date of the earliest of them is listed. Please note this data-field has not been updated since May 2017. We are hoping to update this data-field to include more recent information in the next year.	http://biobank.ndph.ox.ac.uk/ukb/field.cgi?id=191
Assessment centre > Recruitment > Consent	100023	200	Date of consenting to join UK Biobank	502369	502369	Complete	Date		Data	Primary	Unisex	1	1		Date that participant consented at UK Biobank assessment centre. Automatically acquired at participant consent.	http://biobank.ndph.ox.ac.uk/ukb/field.cgi?id=200
Assessment centre > Recruitment > Consent	100023	393	Program (tactus) version ID (compiler timestamp)	502366	502366	Complete	Categorical single		Data	Auxiliary	Unisex	1	1	1200	This field identifies the version of the touchscreen system in use at the assessment centre when a participant visit took place. The timestamp is not present in data from the initial pilot clinic.	http://biobank.ndph.ox.ac.uk/ukb/field.cgi?id=393
Assessment centre > Cognitive function > Pairs matching	100030	396	Number of columns displayed in round	498781	1212656	Complete	Integer		Data	Primary	Unisex	4	3			http://biobank.ndph.ox.ac.uk/ukb/field.cgi?id=396
Assessment centre > Cognitive function > Pairs matching	100030	397	Number of rows displayed in round	498781	1169010	Complete	Integer		Data	Primary	Unisex	4	2			http://biobank.ndph.ox.ac.uk/ukb/field.cgi?id=397
Assessment centre > Cognitive function > Pairs matching	100030	398	Number of correct matches in round	498781	1212656	Complete	Integer		Data	Primary	Unisex	4	3		This is the number of correct matches in the round. It should always be 3 for a 2x3 game and 6 for a 3x4 game, unless the participant abandoned before finishing.	http://biobank.ndph.ox.ac.uk/ukb/field.cgi?id=398
Assessment centre > Cognitive function > Pairs matching	100030	399	Number of incorrect matches in round	498781	1212656	Complete	Integer		Data	Primary	Unisex	4	3		A value of 0 indicates the participant made no mistakes.	http://biobank.ndph.ox.ac.uk/ukb/field.cgi?id=399
Assessment centre > Cognitive function > Pairs matching	100030	400	Time to complete round	498781	1212656	Complete	Integer	deciseconds	Data	Primary	Unisex	4	3	402		http://biobank.ndph.ox.ac.uk/ukb/field.cgi?id=400
Assessment centre > Cognitive function > Reaction time	100032	401	Index for card A in round	496650	6987336	Complete	Categorical single		Data	Primary	Unisex	4	12	92		http://biobank.ndph.ox.ac.uk/ukb/field.cgi?id=401
Assessment centre > Cognitive function > Reaction time	100032	402	Index for card B in round	496650	6987336	Complete	Categorical single		Data	Primary	Unisex	4	12	92		http://biobank.ndph.ox.ac.uk/ukb/field.cgi?id=402
Assessment centre > Cognitive function > Reaction time	100032	403	Number of times snap-button pressed	496650	6987336	Complete	Integer		Data	Primary	Unisex	4	12		This indicates the number of times the snap-button was pressed (i.e. the user indicated the cards matched) in each round.	http://biobank.ndph.ox.ac.uk/ukb/field.cgi?id=403
Assessment centre > Cognitive function > Reaction time	100032	404	Duration to first press of snap-button in each round	494311	3508674	Complete	Integer	milliseconds	Data	Primary	Unisex	4	12		This gives the interval between the cards being displayed and the participant pressing the snap-button to indicate a match. Note that the time is recorded regardless of whether the cards shown formed a matching pair. Field 401 and Field 402 need to be compared to determine if the cards were the same. Each pair was displayed for 2 seconds, followed by a 1 second gap. If the button-press occurred d…	http://biobank.ndph.ox.ac.uk/ukb/field.cgi?id=404
Assessment centre > Procedural metrics > Process durations	152	630	Touchscreen duration	501538	592134	Complete	Integer	deciseconds	Data	Auxiliary	Unisex	4	1			http://biobank.ndph.ox.ac.uk/ukb/field.cgi?id=630
Assessment centre > Touchscreen > Sociodemographics > Household	100066	670	Type of accommodation lived in	501528	592124	Complete	Categorical single		Data	Primary	Unisex	4	1	100286	ACE touchscreen question \What type of accommodation do you live in?\" If the participant activated the Help button they were shown the message: Please select: A house or bungalow for any whole	detached
Assessment centre > Touchscreen > Sociodemographics > Household	100066	680	Own or rent accommodation lived in	500150	590613	Complete	Categorical single		Data	Primary	Unisex	4	1	100287	ACE touchscreen question \Do you own or rent the accommodation that you live in?\" If the participant activated the Help button they were shown the message: Please select: - Own outright if you or someone in your household owns the accommodation that you live in. - Own with mortagage if you or someone in your household has a mortagage on the accommodation that you live in. Field 680 was collected…	as defined by their answers to Field 670"
Assessment centre > Touchscreen > Sociodemographics > Household	100066	699	Length of time at current address	501524	592120	Complete	Integer	years	Data	Primary	Unisex	4	1	100290	ACE touchscreen question \How many years have you lived at your current address?\" The following checks were performed: If answer If answer > Participants age then rejected If the participant activated the Help button they were shown the message: If you have lived there for less than one year select Less than a year. If you are unsure	please provide an estimate or select Do not know. If you have lived at your current address at different times
Assessment centre > Touchscreen > Sociodemographics > Household	100066	709	Number in household	500148	590611	Complete	Integer	people	Data	Primary	Unisex	4	1	100291	ACE touchscreen question \Including yourself	how many people are living together in your household? (Include those who usually live in the house such as students living away from home during term
Assessment centre > Touchscreen > Sociodemographics > Household	100066	728	Number of vehicles in household	500148	590611	Complete	Categorical single		Data	Primary	Unisex	4	1	100293	ACE touchscreen question \How many cars or vans are owned	or available for use
Assessment centre > Touchscreen > Sociodemographics > Household	100066	738	Average total household income before tax	497442	586858	Complete	Categorical single		Data	Primary	Unisex	4	1	100294	ACE touchscreen question \What is the average total income before tax received by your HOUSEHOLD?\" If the participant activated the Help button they were shown the message: If you are unsure of annual household income here are the weekly and monthly equivalents: Annual Monthly Weekly less than &pound;18	000 less than &pound;1
Assessment centre > Touchscreen > Sociodemographics > Employment	100064	757	Time employed in main current job	288617	321007	Complete	Integer	years	Data	Primary	Unisex	4	1	100290	ACE touchscreen question \How many years have you worked in your current job? (If you have more than one job please answer this	and the following questions on work
Assessment centre > Touchscreen > Sociodemographics > Employment	100064	767	Length of working week for main job	288618	321009	Complete	Integer	hours	Data	Primary	Unisex	4	1	100291	ACE touchscreen question \In a typical WEEK	how many hours do you spend at work? (Do not include hours travelling to and from work)\" The following checks were performed: If answer > 160 then rejected If answer If answer > 74 then participant asked to confirm If the participant activated the Help button they were shown the message: If you have more than one 'current job' then answer this question for your MAIN job only. Field 767 was colle…
Assessment centre > Touchscreen > Sociodemographics > Employment	100064	777	Frequency of travelling from home to job workplace	286693	318673	Complete	Integer	times	Data	Primary	Unisex	4	1	100298	ACE touchscreen question \How many times a WEEK do you travel from home to your main work? (count outward journeys only; put 0 if you always work from home)\" The following checks were performed: If answer If answer > 999 then rejected If answer > 99 then participant asked to confirm If the participant activated the Help button they were shown the message: If the number of times varies each week	take an average over the last 4 weeks. If you only work from home please enter 0 Field 777 was collected from the participants who indicated they were in paid employment or self-employed
Assessment centre > Touchscreen > Sociodemographics > Employment	100064	796	Distance between home and job workplace	267997	295512	Complete	Integer	miles	Data	Primary	Unisex	4	1	100300	ACE touchscreen question \About how many miles is it between your home and your work? \" The following checks were performed: If answer If answer > 9999 then rejected If answer > 70 then participant asked to confirm If the participant activated the Help button they were shown the message: If you have more than one 'current job' then answer this question for your MAIN job only. If you are unsure	please provide an estimate or select Do not know. If you only work from home please enter 0 Field 796 was collected from participants who indicated they were in paid employment or self-employed
Assessment centre > Touchscreen > Sociodemographics > Employment	100064	806	Job involves mainly walking or standing	288618	321009	Complete	Categorical single		Data	Primary	Unisex	4	1	100301	ACE touchscreen question \Does your work involve walking or standing for most of the time?\" If the participant activated the Help button they were shown the message: If you have more than one 'current job' then answer this question your MAIN job only. Field 806 was collected from the participants who indicated they were in paid employment or self-employed as defined by their answers to Field 614…	http://biobank.ndph.ox.ac.uk/ukb/field.cgi?id=806
Assessment centre > Touchscreen > Sociodemographics > Employment	100064	816	Job involves heavy manual or physical work	288618	321009	Complete	Categorical single		Data	Primary	Unisex	4	1	100301	ACE touchscreen question \Does your work involve heavy manual or physical work?\" If the participant activated the Help button they were shown the message: If you have more than one 'current job' then answer this question for your MAIN job only. Physical work includes work that involves handling of heavy objects and use of heavy tools. Field 816 was collected from participants who indicated they …	http://biobank.ndph.ox.ac.uk/ukb/field.cgi?id=816
Assessment centre > Touchscreen > Sociodemographics > Employment	100064	826	Job involves shift work	288618	321009	Complete	Categorical single		Data	Primary	Unisex	4	1	100301	ACE touchscreen question \Does your work involve shift work?\" If the participant activated the Help button they were shown the message: If you have more than one 'current job' then answer this question for your MAIN job only. Shift work is a work schedule that falls outside of the normal daytime working hours of 9am-5pm. This may involve working afternoons	evenings or nights or rotating through these kinds of shifts. Field 826 was collected from participants who indicated they were in paid employment or self-employed as defined by their answers to Field 6142"
Assessment centre > Touchscreen > Sociodemographics > Education	100063	845	Age completed full time education	337334	354277	Complete	Integer	years	Data	Primary	Unisex	3	1	100306	ACE touchscreen question \At what age did you complete your continuous full time education?\" The following checks were performed: If answer If answer > Participants age then rejected If answer > 40 then participant asked to confirm If the participant activated the Help button they were shown the message: Please give the age that you completed 'continuous' full time education. For example	if you stopped your studies when you were 17 years old with the intention that you had completed your studies but then returned to full time studies when you were 24
Assessment centre > Touchscreen > Lifestyle and environment > Physical activity	100054	864	Number of days/week walked 10+ minutes	501517	592113	Complete	Integer	days/week	Data	Primary	Unisex	4	1	100307	ACE touchscreen question \In a typical WEEK	on how many days did you walk for at least 10 minutes at a time? (Include walking that you do at work
Assessment centre > Touchscreen > Lifestyle and environment > Physical activity	100054	874	Duration of walks	480501	566616	Complete	Integer	minutes/day	Data	Primary	Unisex	4	1	100291	ACE touchscreen question \How many minutes did you usually spend walking on a typical DAY?\" The following checks were performed: If answer If answer > 1440 then rejected If answer If answer > 300 then participant asked to confirm If the participant activated the Help button they were shown the message: Count the number of minutes that you usually spend walking in one day. If the time you usually…	give an average of the time you spend walking. For instance if on one day of the week you usually walk for 4 hours but on the other day you walk 2 hours then give the average - that is 3 hours. Field 874 was collected from participants who indicated that they walked for 10 minutes on at least 1 day per week in the previous 4 weeks
Assessment centre > Touchscreen > Lifestyle and environment > Physical activity	100054	884	Number of days/week of moderate physical activity 10+ minutes	501513	592109	Complete	Integer	days/week	Data	Primary	Unisex	4	1	100291	ACE touchscreen question \In a typical WEEK	on how many days did you do 10 minutes or more of moderate physical activities like carrying light loads
Assessment centre > Touchscreen > Lifestyle and environment > Physical activity	100054	894	Duration of moderate activity	419849	492030	Complete	Integer	minutes/day	Data	Primary	Unisex	4	1	100291	ACE touchscreen question \How many minutes did you usually spend doing moderate activities on a typical DAY?\" The following checks were performed: If answer If answer > 1440 then rejected If answer If answer > 300 then participant asked to confirm If the participant activated the Help button they were shown the message: If the time you usually spend doing moderate physical activity on each day o…	give an average of the time you spend doing moderate physical activity. Field 894 was collected from participants who indicated that they did moderate physical activities for 10 minutes on at least 1 day per week in the previous 4 weeks
Assessment centre > Touchscreen > Lifestyle and environment > Physical activity	100054	904	Number of days/week of vigorous physical activity 10+ minutes	501513	592109	Complete	Integer	days/week	Data	Primary	Unisex	4	1	100291	ACE touchscreen question \In a typical WEEK	how many days did you do 10 minutes or more of vigorous physical activity? (These are activities that make you sweat or breathe hard such as fast cycling
Assessment centre > Touchscreen > Lifestyle and environment > Physical activity	100054	914	Duration of vigorous activity	306998	354915	Complete	Integer	minutes/day	Data	Primary	Unisex	4	1	100291	ACE touchscreen question \How many minutes did you usually spend doing vigorous activities on a typical DAY?\" The following checks were performed: If answer If answer > 1440 then rejected If answer If answer > 300 then participant asked to confirm If the participant activated the Help button they were shown the message: If the time you usually spend doing vigorous physical activity on each day o…	give an average of the time you spend doing vigorous physical activity. This information was collected from participants who indicated that they did vigorous physical activities for 10 minutes on at least 1 day per week in the previous 4 weeks
Assessment centre > Touchscreen > Lifestyle and environment > Physical activity	100054	924	Usual walking pace	499627	590061	Complete	Categorical single		Data	Primary	Unisex	4	1	100313	ACE touchscreen question \How would you describe your usual walking pace? \" If the participant activated the Help button they were shown the message: Slow pace is defined as less than 3 miles per hour. Steady average pace is defined as between 3-4 miles per hour. Fast pace is defined as more than 4 miles per hour. Field 924 was collected from all participants except those who indicated they were…	as defined by their answers to Field 864"
Assessment centre > Touchscreen > Lifestyle and environment > Physical activity	100054	943	Frequency of stair climbing in last 4 weeks	496922	586310	Complete	Categorical single		Data	Primary	Unisex	4	1	100314	ACE touchscreen question \At home	during the last 4 weeks
Assessment centre > Touchscreen > Lifestyle and environment > Physical activity	100054	971	Frequency of walking for pleasure in last 4 weeks	362648	423657	Complete	Categorical single		Data	Primary	Unisex	4	1	100317	ACE touchscreen question \How many times in the last 4 weeks did you go walking for pleasure?\" If the participant activated the Help button they were shown the message: If you are unsure	please provide an estimate or select Do not know. Field 971 was collected from participants who indicated that they spent time walking for pleasure in the previous 4 weeks
Assessment centre > Touchscreen > Lifestyle and environment > Physical activity	100054	981	Duration walking for pleasure	362648	423657	Complete	Categorical single		Data	Primary	Unisex	4	1	100318	ACE touchscreen question \Each time you went walking for pleasure	about how long did you spend doing it?\" If the participant activated the Help button they were shown the message: If you are unsure
Assessment centre > Touchscreen > Lifestyle and environment > Physical activity	100054	991	Frequency of strenuous sports in last 4 weeks	54497	60697	Complete	Categorical single		Data	Primary	Unisex	4	1	100317	ACE touchscreen question \How many times in the last 4 weeks did you do strenuous sports?\" If the participant activated the Help button they were shown the message: If you are unsure	please provide an estimate or select Do not know. Field 991 was collected from all participants who indicated that they spent time doing strenuous sports in the previous 4 weeks
Assessment centre > Touchscreen > Lifestyle and environment > Physical activity	100054	1001	Duration of strenuous sports	54497	60697	Complete	Categorical single		Data	Primary	Unisex	4	1	100318	ACE touchscreen question \Each time you did strenuous sports	about how long did you spend doing it?\" If the participant activated the Help button they were shown the message: If you are unsure
Assessment centre > Touchscreen > Lifestyle and environment > Physical activity	100054	1011	Frequency of light DIY in last 4 weeks	264249	300545	Complete	Categorical single		Data	Primary	Unisex	4	1	100317	ACE touchscreen question \How many times in the last 4 weeks did you do light DIY?\" If the participant activated the Help button they were shown the message: If you are unsure	please provide an estimate or select Do not know. Field 1011 was collected from all participants who indicated that they spent time doing light DIY (e.g. pruning
Assessment centre > Touchscreen > Lifestyle and environment > Physical activity	100054	1021	Duration of light DIY	264249	300545	Complete	Categorical single		Data	Primary	Unisex	4	1	100318	ACE touchscreen question \Each time you did light DIY	about how long did you spend doing it?\" If the participant activated the Help button they were shown the message: If you are unsure
Assessment centre > Touchscreen > Psychosocial factors > Social support	100061	1031	Frequency of friend/family visits	498788	588335	Complete	Categorical single		Data	Primary	Unisex	4	1	100327	ACE touchscreen question \How often do you visit friends or family or have them visit you?\" If the participant activated the Help button they were shown the message: If this varies	please give an average of how often you visit or have had visits in the last year. Include meeting with friends or family in environments outside of the home such as in the park
Assessment centre > Touchscreen > Lifestyle and environment > Sun exposure	100055	1050	Time spend outdoors in summer	498788	588335	Complete	Integer	hours/day	Data	Primary	Unisex	4	1	100329	ACE touchscreen question \In a typical DAY in summer	how many hours do you spend outdoors?\" The following checks were performed: If answer If answer > 24 then rejected If answer > 10 then participant asked to confirm If the participant activated the Help button they were shown the message: If the time you spend outdoors in summer varies a lot
Assessment centre > Touchscreen > Lifestyle and environment > Sun exposure	100055	1060	Time spent outdoors in winter	498788	588335	Complete	Integer	hours/day	Data	Primary	Unisex	4	1	100329	ACE touchscreen question \In a typical DAY in winter	how many hours do you spend outdoors?\" The following checks were performed: If answer If answer > 24 then rejected If answer > 10 then participant asked to confirm If the participant activated the Help button they were shown the message: If the time you spend outdoors in winter varies a lot
Assessment centre > Touchscreen > Lifestyle and environment > Physical activity	100054	1070	Time spent watching television (TV)	501508	592104	Complete	Integer	hours/day	Data	Primary	Unisex	4	1	100329	ACE touchscreen question \In a typical DAY	how many hours do you spend watching TV? (Put 0 if you do not spend any time doing it)\" The following checks were performed: If answer If answer > 24 then rejected If answer > 8 then participant asked to confirm If the participant activated the Help button they were shown the message: If the time you spend watching TV varies a lot
Assessment centre > Touchscreen > Lifestyle and environment > Physical activity	100054	1080	Time spent using computer	498786	588333	Complete	Integer	hours/day	Data	Primary	Unisex	4	1	100329	ACE touchscreen question \In a typical DAY	how many hours do you spend using the computer? (Do not include using a computer at work; put 0 if you do not spend any time doing it)\" The following checks were performed: If answer If answer > 24 then rejected If answer > 6 then participant asked to confirm If the participant activated the Help button they were shown the message: If the time you spend on the computer varies a lot
Assessment centre > Touchscreen > Lifestyle and environment > Physical activity	100054	1090	Time spent driving	501295	591861	Complete	Integer	hours/day	Data	Primary	Unisex	4	1	100329	ACE touchscreen question \In a typical DAY	how many hours do you spend driving?\" The following checks were performed: If answer If answer > 24 then rejected If answer > 6 then participant asked to confirm If the participant activated the Help button they were shown the message: If the time you spend driving varies a lot
Assessment centre > Touchscreen > Lifestyle and environment > Physical activity	100054	1100	Drive faster than motorway speed limit	501295	591861	Complete	Categorical single		Data	Primary	Unisex	4	1	100334	ACE touchscreen question \How often do you drive faster than the speed limit on the motorway?\" If the participant activated the Help button they were shown the message: If you are unsure	please provide an estimate or select Do not know. At the time of asking (2006) the UK motorway speed limit was 70miles/hour."
Assessment centre > Touchscreen > Lifestyle and environment > Electronic device use	100053	1110	Length of mobile phone use	501507	592103	Complete	Categorical single		Data	Primary	Unisex	4	1	100335	ACE touchscreen question \For approximately how many years have you been using a mobile phone at least once per week to make or receive calls?\" If the participant activated the Help button they were shown the message: Do not include time spent text messaging. If you are unsure	please provide an estimate or select Do not know. "
Assessment centre > Touchscreen > Lifestyle and environment > Electronic device use	100053	1120	Weekly usage of mobile phone in last 3 months	430299	506239	Complete	Categorical single		Data	Primary	Unisex	4	1	100336	ACE touchscreen question \Over the last 3 months	on average how much time per week did you spend making or receiving calls on a mobile phone?\" If the participant activated the Help button they were shown the message: If you are unsure
Assessment centre > Touchscreen > Lifestyle and environment > Electronic device use	100053	1130	Hands-free device/speakerphone use with mobile phone in last 3 month	430299	506239	Complete	Categorical single		Data	Primary	Unisex	4	1	100337	ACE touchscreen question \Over the last 3 months	how often have you used a hands-free device/speakerphone when making or receiving calls on your mobile?\" If the participant activated the Help button they were shown the message: If you are unsure
Assessment centre > Touchscreen > Lifestyle and environment > Electronic device use	100053	1140	Difference in mobile phone use compared to two years previously	430299	506239	Complete	Categorical single		Data	Primary	Unisex	4	1	100338	ACE touchscreen question \Is there any difference between your mobile phone use now compared to two years ago?\" If the participant activated the Help button they were shown the message: If you are unsure	please provide an estimate or select Do not know. Field 1140 was collected from participants who indicated they have used a mobile phone at least once per week in the past or do not know whether they have used or not
Assessment centre > Touchscreen > Lifestyle and environment > Electronic device use	100053	1150	Usual side of head for mobile phone use	430297	506237	Complete	Categorical single		Data	Primary	Unisex	4	1	100339	ACE touchscreen question \On what side of the head do you usually use a mobile phone?\" If the participant activated the Help button they were shown the message: If you are unsure	please provide an estimate or select Do not know. Field 1150 was collected from participants who indicated they have used a mobile phone at least once per week in the past or do not know whether they have used or not
Assessment centre > Touchscreen > Lifestyle and environment > Sleep	100057	1160	Sleep duration	501504	592100	Complete	Integer	hours/day	Data	Primary	Unisex	4	1	100291	ACE touchscreen question \About how many hours sleep do you get in every 24 hours? (please include naps)\" The following checks were performed: If answer If answer > 23 then rejected If answer If answer > 12 then participant asked to confirm If the participant activated the Help button they were shown the message: If the time you spend sleeping varies a lot	give the average time for a 24 hour day in the last 4 weeks. "
Assessment centre > Touchscreen > Lifestyle and environment > Sleep	100057	1170	Getting up in morning	498783	588330	Complete	Categorical single		Data	Primary	Unisex	4	1	100341	ACE touchscreen question \On an average day	how easy do you find getting up in the morning?\" If the participant activated the Help button they were shown the message: If this varies a lot
Assessment centre > Touchscreen > Lifestyle and environment > Sleep	100057	1180	Morning/evening person (chronotype)	498781	588328	Complete	Categorical single		Data	Primary	Unisex	4	1	100342	ACE touchscreen question \Do you consider yourself to be?\" If the participant activated the Help button they were shown the message: If this varies a lot	answer this question in relation to the last 4 weeks. "
Assessment centre > Touchscreen > Lifestyle and environment > Sleep	100057	1190	Nap during day	501500	592096	Complete	Categorical single		Data	Primary	Unisex	4	1	100343	ACE touchscreen question \Do you have a nap during the day?\" If the participant activated the Help button they were shown the message: If this varies a lot	answer this question in relation to the last 4 weeks. "
Assessment centre > Touchscreen > Lifestyle and environment > Sleep	100057	1200	Sleeplessness / insomnia	501500	592096	Complete	Categorical single		Data	Primary	Unisex	4	1	100343	ACE touchscreen question \Do you have trouble falling asleep at night or do you wake up in the middle of the night?\" If the participant activated the Help button they were shown the message: If this varies a lot	answer this question in relation to the last 4 weeks. "
Assessment centre > Touchscreen > Lifestyle and environment > Sleep	100057	1210	Snoring	501500	592096	Complete	Categorical single		Data	Primary	Unisex	4	1	100345	ACE touchscreen question \Does your partner or a close relative or friend complain about your snoring?\" If the participant activated the Help button they were shown the message: If you are unsure	please provide an estimate or select Do not know. "
Assessment centre > Touchscreen > Lifestyle and environment > Sleep	100057	1220	Daytime dozing / sleeping	501500	592095	Complete	Categorical single		Data	Primary	Unisex	4	1	100346	ACE touchscreen question \How likely are you to doze off or fall asleep during the daytime when you don't mean to? (e.g. when working	reading or driving)\" If the participant activated the Help button they were shown the message: If you are unsure
Assessment centre > Touchscreen > Lifestyle and environment > Smoking	100058	1239	Current tobacco smoking	501500	592096	Complete	Categorical single		Data	Primary	Unisex	4	1	100347	ACE touchscreen question \Do you smoke tobacco now?\""	http://biobank.ndph.ox.ac.uk/ukb/field.cgi?id=1239
Assessment centre > Touchscreen > Lifestyle and environment > Smoking	100058	1249	Past tobacco smoking	464051	550833	Complete	Categorical single		Data	Primary	Unisex	4	1	100348	ACE touchscreen question \In the past	how often have you smoked tobacco?\" Field 1249 was collected from all participants except those who indicated they currently smoke on most or all days
Assessment centre > Touchscreen > Lifestyle and environment > Smoking	100058	1259	Smoking/smokers in household	461669	547463	Complete	Categorical single		Data	Primary	Unisex	4	1	100370	ACE touchscreen question \Does anyone in your household smoke?\" Field 1259 was collected from all participants except those who indicated they currently smoke tobacco on most or all days	as defined by their answers to Field 1239"
Assessment centre > Touchscreen > Lifestyle and environment > Smoking	100058	1269	Exposure to tobacco smoke at home	464424	551233	Complete	Integer	hours/week	Data	Primary	Unisex	4	1	100291	ACE touchscreen question \At home	about how many hours per WEEK are you exposed to other people's tobacco smoke?\" The following checks were performed: If answer If answer > 168 then rejected If answer > 100 then participant asked to confirm If the participant activated the Help button they were shown the message: Please give the number of hours in a typical week over the last year that you have been exposed to other people's tob…
Assessment centre > Touchscreen > Lifestyle and environment > Smoking	100058	1279	Exposure to tobacco smoke outside home	464424	551233	Complete	Integer	hours/week	Data	Primary	Unisex	4	1	100291	ACE touchscreen question \Outside of your home	about how many hours per WEEK are you exposed to other people's tobacco smoke?\" The following checks were performed: If answer If answer > 168 then rejected If answer > 100 then participant asked to confirm If the participant activated the Help button they were shown the message: Please give the number of hours in a typical week over the last year that you have been exposed to other people's tob…
Assessment centre > Touchscreen > Lifestyle and environment > Diet	100052	1289	Cooked vegetable intake	501498	592094	Complete	Integer	tablespoons/day	Data	Primary	Unisex	4	1	100373	ACE touchscreen question \On average how many heaped tablespoons of COOKED vegetables would you eat per DAY? (Do not include potatoes; put '0' if you do not eat any)\" The following checks were performed: If answer > 50 then rejected If the participant activated the Help button they were shown the message: Please provide an average considering your intake over the last year. If you are unsure	please provide an estimate or select Do not know. If you have less than one tablespoon a day select Less than one. "
Assessment centre > Touchscreen > Lifestyle and environment > Diet	100052	1299	Salad / raw vegetable intake	501498	592094	Complete	Integer	tablespoons/day	Data	Primary	Unisex	4	1	100373	ACE touchscreen question \On average how many heaped tablespoons of SALAD or RAW vegetables would you eat per DAY? (Include lettuce	tomato in sandwiches; put '0' if you do not eat any)\" The following checks were performed: If answer > 50 then rejected If the participant activated the Help button they were shown the message: Please provide an average considering your intake over the last year. If you are unsure
Assessment centre > Touchscreen > Lifestyle and environment > Diet	100052	1309	Fresh fruit intake	501498	592094	Complete	Integer	pieces/day	Data	Primary	Unisex	4	1	100373	ACE touchscreen question \About how many pieces of FRESH fruit would you eat per DAY? (Count one apple	one banana
Assessment centre > Touchscreen > Lifestyle and environment > Diet	100052	1319	Dried fruit intake	501497	592093	Complete	Integer	pieces/day	Data	Primary	Unisex	4	1	100373	ACE touchscreen question \About how many pieces of DRIED fruit would you eat per DAY? (Count one prune	one dried apricot
Assessment centre > Touchscreen > Lifestyle and environment > Diet	100052	1329	Oily fish intake	501497	592093	Complete	Categorical single		Data	Primary	Unisex	4	1	100377	ACE touchscreen question \How often do you eat oily fish? (e.g. sardines	salmon
Assessment centre > Touchscreen > Lifestyle and environment > Diet	100052	1339	Non-oily fish intake	501497	592093	Complete	Categorical single		Data	Primary	Unisex	4	1	100377	ACE touchscreen question \How often do you eat other types of fish? (e.g. cod	tinned tuna
Assessment centre > Touchscreen > Lifestyle and environment > Diet	100052	1349	Processed meat intake	501496	592092	Complete	Categorical single		Data	Primary	Unisex	4	1	100377	ACE touchscreen question \How often do you eat processed meats (such as bacon	ham
Assessment centre > Touchscreen > Lifestyle and environment > Diet	100052	1359	Poultry intake	501496	592092	Complete	Categorical single		Data	Primary	Unisex	4	1	100377	ACE touchscreen question \How often do you eat chicken	turkey or other poultry? (Do not count processed meats)\" If the participant activated the Help button they were shown the message: Please provide an average considering your intake over the last year If you are unsure
Assessment centre > Touchscreen > Lifestyle and environment > Diet	100052	1369	Beef intake	501496	592092	Complete	Categorical single		Data	Primary	Unisex	4	1	100377	ACE touchscreen question \How often do you eat beef? (Do not count processed meats)\" If the participant activated the Help button they were shown the message: Please provide an average considering your intake over the last year If you are unsure	please provide an estimate or select Do not know. "
Assessment centre > Touchscreen > Lifestyle and environment > Diet	100052	1379	Lamb/mutton intake	501496	592092	Complete	Categorical single		Data	Primary	Unisex	4	1	100377	ACE touchscreen question \How often do you eat lamb/mutton? (Do not count processed meats)\" If the participant activated the Help button they were shown the message: Please provide an average considering your intake over the last year If you are unsure	please provide an estimate or select Do not know. "
Assessment centre > Touchscreen > Lifestyle and environment > Diet	100052	1389	Pork intake	501494	592090	Complete	Categorical single		Data	Primary	Unisex	4	1	100377	ACE touchscreen question \How often do you eat pork? (Do not count processed meats such as bacon or ham)\" If the participant activated the Help button they were shown the message: Please provide an average considering your intake over the last year If you are unsure	please provide an estimate or select Do not know. "
Assessment centre > Touchscreen > Lifestyle and environment > Diet	100052	1408	Cheese intake	490352	578128	Complete	Categorical single		Data	Primary	Unisex	4	1	100377	ACE touchscreen question \How often do you eat cheese? (Include cheese in pizzas	quiches
Assessment centre > Touchscreen > Lifestyle and environment > Diet	100052	1418	Milk type used	501430	592007	Complete	Categorical single		Data	Primary	Unisex	4	1	100387	ACE touchscreen question \What type of milk do you mainly use?\" If the participant activated the Help button they were shown the message: If you use more than one type of milk	please select the one that you drink the most. If you are unsure
Assessment centre > Touchscreen > Lifestyle and environment > Diet	100052	1428	Spread type	498773	588320	Complete	Categorical single		Data	Primary	Unisex	4	1	100388	ACE touchscreen question \What type of spread do you mainly use?\" If the participant activated the Help button they were shown the message: If you use more than one type of spread	please select the one that you use the most. If you are unsure
Assessment centre > Touchscreen > Lifestyle and environment > Diet	100052	1438	Bread intake	498773	588320	Complete	Integer	slices/week	Data	Primary	Unisex	4	1	100373	ACE touchscreen question \How many slices of bread do you eat each WEEK?\" The following checks were performed: If answer If answer > 250 then rejected If answer > 50 then participant asked to confirm If the participant activated the Help button they were shown the message: For other types of bread: - one bread roll = 2 slices - one pitta bread = 2 slices "	http://biobank.ndph.ox.ac.uk/ukb/field.cgi?id=1438
Assessment centre > Touchscreen > Lifestyle and environment > Diet	100052	1448	Bread type	484079	567866	Complete	Categorical single		Data	Primary	Unisex	4	1	100391	ACE touchscreen question \What type of bread do you mainly eat?\" If the participant activated the Help button they were shown the message: If you eat more than one type of bread	please select the one that you eat the most. If you are unsure
Assessment centre > Touchscreen > Lifestyle and environment > Diet	100052	1458	Cereal intake	501398	591973	Complete	Integer	bowls/week	Data	Primary	Unisex	4	1	100373	ACE touchscreen question \How many bowls of cereal do you eat a WEEK?\" The following checks were performed: If answer If answer > 99 then rejected If answer > 14 then participant asked to confirm If the participant activated the Help button they were shown the message: Please provide an average considering your intake over the last year. If you are unsure	please provide an estimate or select Do not know. "
Assessment centre > Touchscreen > Lifestyle and environment > Diet	100052	1468	Cereal type	420225	488278	Complete	Categorical single		Data	Primary	Unisex	4	1	100393	ACE touchscreen question \What type of cereal do you mainly eat?\" If the participant activated the Help button they were shown the message: If you eat more than one type of cereal	please select the one that you eat the most. If you are unsure
Assessment centre > Touchscreen > Lifestyle and environment > Diet	100052	1478	Salt added to food	501494	592090	Complete	Categorical single		Data	Primary	Unisex	4	1	100394	ACE touchscreen question \Do you add salt to your food? (Do not include salt used in cooking)\" If the participant activated the Help button they were shown the message: Please provide an average considering your intake over the last year If you are unsure	please provide an estimate or select Do not know. "
Assessment centre > Touchscreen > Lifestyle and environment > Diet	100052	1488	Tea intake	501494	592090	Complete	Integer	cups/day	Data	Primary	Unisex	4	1	100373	ACE touchscreen question \How many cups of tea do you drink each DAY? (Include black and green tea)\" The following checks were performed: If answer If answer > 99 then rejected If answer > 20 then participant asked to confirm If the participant activated the Help button they were shown the message: Please provide an average considering your intake over the last year. If you are unsure	please provide an estimate or select Do not know. "
Assessment centre > Touchscreen > Lifestyle and environment > Diet	100052	1498	Coffee intake	501494	592090	Complete	Integer	cups/day	Data	Primary	Unisex	4	1	100373	ACE touchscreen question \How many cups of coffee do you drink each DAY? (Include decaffeinated coffee)\" The following checks were performed: If answer If answer > 99 then rejected If answer > 10 then participant asked to confirm If the participant activated the Help button they were shown the message: Please provide an average considering your intake over the last year. If you are unsure	please provide an estimate or select Do not know. "
Assessment centre > Touchscreen > Lifestyle and environment > Diet	100052	1508	Coffee type	392743	461128	Complete	Categorical single		Data	Primary	Unisex	4	1	100397	ACE touchscreen question \What type of coffee do you usually drink?\" If the participant activated the Help button they were shown the message: If you drink more than one type of coffee	please select the one that you drink the most. If you are unsure
Assessment centre > Touchscreen > Lifestyle and environment > Diet	100052	1518	Hot drink temperature	501494	592090	Complete	Categorical single		Data	Primary	Unisex	4	1	100398	ACE touchscreen question \How do you like your hot drinks? (Such as coffee or tea)\""	http://biobank.ndph.ox.ac.uk/ukb/field.cgi?id=1518
Assessment centre > Touchscreen > Lifestyle and environment > Diet	100052	1528	Water intake	501494	592090	Complete	Integer	glasses/day	Data	Primary	Unisex	4	1	100373	ACE touchscreen question \How many glasses of water do you drink each DAY? \" The following checks were performed: If answer If answer > 99 then rejected If answer > 10 then participant asked to confirm If the participant activated the Help button they were shown the message: Please provide an average considering your intake over the last year. If you are unsure	please provide an estimate or select Do not know. "
Assessment centre > Touchscreen > Lifestyle and environment > Diet	100052	1538	Major dietary changes in the last 5 years	501494	592090	Complete	Categorical single		Data	Primary	Unisex	4	1	100400	ACE touchscreen question \Have you made any major changes to your diet in the last 5 years?\""	http://biobank.ndph.ox.ac.uk/ukb/field.cgi?id=1538
Assessment centre > Touchscreen > Lifestyle and environment > Diet	100052	1548	Variation in diet	498773	588320	Complete	Categorical single		Data	Primary	Unisex	4	1	100401	ACE touchscreen question \Does your diet vary much from week to week?\""	http://biobank.ndph.ox.ac.uk/ukb/field.cgi?id=1548
Assessment centre > Touchscreen > Lifestyle and environment > Alcohol	100051	1558	Alcohol intake frequency.	501494	592090	Complete	Categorical single		Data	Primary	Unisex	4	1	100402	ACE touchscreen question \About how often do you drink alcohol?\" If the participant activated the Help button they were shown the message: If this varies a lot	please provide an average considering your intake over the last year "
Assessment centre > Touchscreen > Lifestyle and environment > Alcohol	100051	1568	Average weekly red wine intake	349758	410807	Complete	Integer	glasses	Data	Primary	Unisex	4	1	100291	ACE touchscreen question \In an average WEEK	how many glasses of RED wine would you drink? (There are six glasses in an average bottle)\" The following checks were performed: If answer If answer > 250 then rejected If answer > 100 then participant asked to confirm If the participant activated the Help button they were shown the message: Please include sparkling red wine here. Field 1568 was collected from participants who indicated they dri…
Assessment centre > Touchscreen > Lifestyle and environment > Alcohol	100051	1578	Average weekly champagne plus white wine intake	349757	410806	Complete	Integer	glasses	Data	Primary	Unisex	4	1	100291	ACE touchscreen question \In an average WEEK	how many glasses of WHITE wine or champagne would you drink? (There are six glasses in an average bottle)\" The following checks were performed: If answer If answer > 250 then rejected If answer > 100 then participant asked to confirm If the participant activated the Help button they were shown the message: Please include sparkling white wine here. Field 1578 was collected from participants who i…
Assessment centre > Touchscreen > Lifestyle and environment > Alcohol	100051	1588	Average weekly beer plus cider intake	349757	410806	Complete	Integer	pints	Data	Primary	Unisex	4	1	100291	ACE touchscreen question \In an average WEEK	how many pints of beer or cider would you drink? (Include bitter
Assessment centre > Touchscreen > Lifestyle and environment > Alcohol	100051	1598	Average weekly spirits intake	349757	410806	Complete	Integer	measures	Data	Primary	Unisex	4	1	100291	ACE touchscreen question \In an average WEEK	how many measures of spirits or liqueurs would you drink? (there are 25 standard measures in a normal sized bottle; spirits include drinks such as whisky
Assessment centre > Touchscreen > Lifestyle and environment > Alcohol	100051	1608	Average weekly fortified wine intake	349757	410806	Complete	Integer	glasses	Data	Primary	Unisex	4	1	100291	ACE touchscreen question \In an average WEEK	how many glasses of fortified wine would you drink? (There are 12 glasses in an average bottle) (Fortified wines include drinks such as sherry
Assessment centre > Touchscreen > Lifestyle and environment > Alcohol	100051	1618	Alcohol usually taken with meals	396832	471579	Complete	Categorical single		Data	Primary	Unisex	4	1	100416	ACE touchscreen question \When you drink alcohol is it usually with meals?\" Field 1618 was collected from participants who indicated they drink alcohol	as defined by their answers to Field 1558"
Assessment centre > Touchscreen > Lifestyle and environment > Alcohol	100051	1628	Alcohol intake versus 10 years previously	460947	544590	Complete	Categorical single		Data	Primary	Unisex	4	1	100417	ACE touchscreen question \Compared to 10 years ago	do you drink?\" Field 1628 was collected from participants who indicated they drink alcohol
Assessment centre > Touchscreen > Early life factors	100033	1647	Country of birth (UK/elsewhere)	501477	533471	Complete	Categorical single		Data	Primary	Unisex	3	1	100420	ACE touchscreen question \Where were you born?\" Participants who indicated they were born inside the United Kingdom were asked during the verbal interview in what area they had been born (Field 129 and Field 130). Participants who indicated they were born outside the United Kingdom and Republic of Ireland were asked during the verbal interview in what country they had been born (Field 20115) and…	http://biobank.ndph.ox.ac.uk/ukb/field.cgi?id=1647
Assessment centre > Touchscreen > Early life factors	100033	1677	Breastfed as a baby	501477	533471	Complete	Categorical single		Data	Primary	Unisex	3	1	100349	ACE touchscreen question \Were you breastfed when you were a baby?\" This question was dropped from the touchscreen protocol on 24/10/2016."	http://biobank.ndph.ox.ac.uk/ukb/field.cgi?id=1677
Assessment centre > Touchscreen > Early life factors	100033	1687	Comparative body size at age 10	501477	533471	Complete	Categorical single		Data	Primary	Unisex	3	1	100428	ACE touchscreen question \When you were 10 years old	compared to average would you describe yourself as:\" This question was dropped from the touchscreen protocol on 24/10/2016."
Assessment centre > Touchscreen > Early life factors	100033	1697	Comparative height size at age 10	501477	533471	Complete	Categorical single		Data	Primary	Unisex	3	1	100429	ACE touchscreen question \When you were 10 years old	compared to average would you describe yourself as:\" This question was dropped from the touchscreen protocol on 24/10/2016."
Assessment centre > Touchscreen > Early life factors	100033	1707	Handedness (chirality/laterality)	501477	533471	Complete	Categorical single		Data	Primary	Unisex	3	1	100430	ACE touchscreen question \Are you right or left handed?\" This question was dropped from the touchscreen protocol on 24/10/2016."	http://biobank.ndph.ox.ac.uk/ukb/field.cgi?id=1707
Assessment centre > Touchscreen > Lifestyle and environment > Sun exposure	100055	1717	Skin colour	501476	533470	Complete	Categorical single		Data	Primary	Unisex	3	1	100431	ACE touchscreen question \What best describes the colour of your skin without tanning?\" If the participant activated the Help button they were shown the message: If you are unsure	please provide an estimate or select Do not know. This question was dropped from the touchscreen protocol on 24/10/2016."
Assessment centre > Touchscreen > Lifestyle and environment > Sun exposure	100055	1727	Ease of skin tanning	498276	529700	Complete	Categorical single		Data	Primary	Unisex	3	1	100432	ACE touchscreen question \What would happen to your skin if it was repeatedly exposed to bright sunlight without any protection?\" This question was dropped from the touchscreen protocol on 24/10/2016."	http://biobank.ndph.ox.ac.uk/ukb/field.cgi?id=1727
Assessment centre > Touchscreen > Lifestyle and environment > Sun exposure	100055	1737	Childhood sunburn occasions	498276	529700	Complete	Integer	times	Data	Primary	Unisex	3	1	100291	ACE touchscreen question \Before the age of 15	how many times did you suffer sunburn that was painful for at least 2 days or caused blistering?\" The following checks were performed: If answer If answer > 999 then rejected If answer > 20 then participant asked to confirm If the participant activated the Help button they were shown the message: If you are unsure
Assessment centre > Touchscreen > Lifestyle and environment > Sun exposure	100055	1747	Hair colour (natural, before greying)	501476	533470	Complete	Categorical single		Data	Primary	Unisex	3	1	100434	ACE touchscreen question \What best describes your natural hair colour? (If your hair colour is grey	the colour before you went grey)\" If the participant activated the Help button they were shown the message: If you are unsure
Assessment centre > Touchscreen > Lifestyle and environment > Sun exposure	100055	1757	Facial ageing	498770	588317	Complete	Categorical single		Data	Primary	Unisex	4	1	100435	ACE touchscreen question \Do people say that you look:\""	http://biobank.ndph.ox.ac.uk/ukb/field.cgi?id=1757
Assessment centre > Touchscreen > Early life factors	100033	1767	Adopted as a child	501491	592087	Complete	Categorical single		Data	Primary	Unisex	4	1	100349	ACE touchscreen question \Were you adopted as a child?\""	http://biobank.ndph.ox.ac.uk/ukb/field.cgi?id=1767
Assessment centre > Touchscreen > Early life factors	100033	1777	Part of a multiple birth	494137	525661	Complete	Categorical single		Data	Primary	Unisex	3	1	100349	ACE touchscreen question \Are you a twin	triplet or other multiple birth?\" Field 1777 was collected from all participants except those who indicated they were adopted as a child
Assessment centre > Touchscreen > Early life factors	100033	1787	Maternal smoking around birth	494137	525661	Complete	Categorical single		Data	Primary	Unisex	3	1	100349	ACE touchscreen question \Did your mother smoke regularly around the time when you were born?\" Field 1787 was collected from all participants except those who indicated they were adopted as a child	as defined by their answers to Field 1767 This question was dropped from the touchscreen protocol on 24/10/2016."
Assessment centre > Touchscreen > Family history	100034	1797	Father still alive	494177	583513	Complete	Categorical single		Data	Primary	Unisex	4	1	100349	ACE touchscreen question \Is your father still alive?\" Field 1797 was collected from all participants except those who indicated they were adopted as a child	as defined by their answers to Field 1767"
Assessment centre > Touchscreen > Family history	100034	1807	Father's age at death	389815	455947	Complete	Integer	years	Data	Primary	Unisex	4	1	100291	ACE touchscreen question \What was his age when he died?\" The following checks were performed: If answer If answer > 122 then rejected If answer If answer > 105 then participant asked to confirm Field 1807 was collected from participants who indicated their father has died	as defined by their answers to Field 1797 or
Assessment centre > Touchscreen > Family history	100034	1835	Mother still alive	494177	583513	Complete	Categorical single		Data	Primary	Unisex	4	1	100349	ACE touchscreen question \Is your mother still alive?\" Field 1835 was collected from all participants except those who indicated they were adopted as a child	as defined by their answers to Field 1767"
Assessment centre > Touchscreen > Family history	100034	1845	Mother's age	199376	222064	Complete	Integer	years	Data	Primary	Unisex	4	1	100291	ACE touchscreen question \What is her age now?\" The following checks were performed: If answer If answer > 122 then rejected If answer If answer > 105 then participant asked to confirm Field 1845 was collected from participants who indicated their mother is still alive	as defined by their answers to Field 1835 or
Assessment centre > Touchscreen > Family history	100034	1873	Number of full brothers	494174	583510	Complete	Integer		Data	Primary	Unisex	4	1	100291	ACE touchscreen question \How many brothers do you have? (Please include those who have died	and twin brothers. Do not include half-brothers
Assessment centre > Touchscreen > Family history	100034	1883	Number of full sisters	494174	583510	Complete	Integer		Data	Primary	Unisex	4	1	100291	ACE touchscreen question \How many sisters do you have? (Please include those who have died	and twin sisters. Do not include half-sisters
Assessment centre > Touchscreen > Psychosocial factors > Mental health	100060	1920	Mood swings	501487	592083	Complete	Categorical single		Data	Primary	Unisex	4	1	100349	ACE touchscreen question \Does your mood often go up and down?\" If the participant activated the Help button they were shown the message: Work through these questions quickly and do not think about the exact meaning of the question "	http://biobank.ndph.ox.ac.uk/ukb/field.cgi?id=1920
Assessment centre > Touchscreen > Psychosocial factors > Mental health	100060	1930	Miserableness	501487	592083	Complete	Categorical single		Data	Primary	Unisex	4	1	100349	ACE touchscreen question \Do you ever feel 'just miserable' for no reason?\" If the participant activated the Help button they were shown the message: Work through these questions quickly and do not think about the exact meaning of the question "	http://biobank.ndph.ox.ac.uk/ukb/field.cgi?id=1930
Assessment centre > Touchscreen > Psychosocial factors > Mental health	100060	1940	Irritability	501487	592083	Complete	Categorical single		Data	Primary	Unisex	4	1	100349	ACE touchscreen question \Are you an irritable person?\" If the participant activated the Help button they were shown the message: Work through these questions quickly and do not think about the exact meaning of the question "	http://biobank.ndph.ox.ac.uk/ukb/field.cgi?id=1940
Assessment centre > Touchscreen > Psychosocial factors > Mental health	100060	1950	Sensitivity / hurt feelings	501486	592082	Complete	Categorical single		Data	Primary	Unisex	4	1	100349	ACE touchscreen question \Are your feelings easily hurt?\" If the participant activated the Help button they were shown the message: Work through these questions quickly and do not think about the exact meaning of the question "	http://biobank.ndph.ox.ac.uk/ukb/field.cgi?id=1950
Assessment centre > Touchscreen > Psychosocial factors > Mental health	100060	1960	Fed-up feelings	501486	592082	Complete	Categorical single		Data	Primary	Unisex	4	1	100349	ACE touchscreen question \Do you often feel 'fed-up'?\" If the participant activated the Help button they were shown the message: Work through these questions quickly and do not think about the exact meaning of the question "	http://biobank.ndph.ox.ac.uk/ukb/field.cgi?id=1960
Assessment centre > Touchscreen > Psychosocial factors > Mental health	100060	1970	Nervous feelings	501486	592082	Complete	Categorical single		Data	Primary	Unisex	4	1	100349	ACE touchscreen question \Would you call yourself a nervous person?\" If the participant activated the Help button they were shown the message: Work through these questions quickly and do not think about the exact meaning of the question "	http://biobank.ndph.ox.ac.uk/ukb/field.cgi?id=1970
Assessment centre > Touchscreen > Psychosocial factors > Mental health	100060	1980	Worrier / anxious feelings	501485	592081	Complete	Categorical single		Data	Primary	Unisex	4	1	100349	ACE touchscreen question \Are you a worrier?\" If the participant activated the Help button they were shown the message: Work through these questions quickly and do not think about the exact meaning of the question "	http://biobank.ndph.ox.ac.uk/ukb/field.cgi?id=1980
Assessment centre > Touchscreen > Psychosocial factors > Mental health	100060	1990	Tense / 'highly strung'	501485	592081	Complete	Categorical single		Data	Primary	Unisex	4	1	100349	ACE touchscreen question \Would you call yourself tense or 'highly strung'?\" If the participant activated the Help button they were shown the message: Work through these questions quickly and do not think about the exact meaning of the question "	http://biobank.ndph.ox.ac.uk/ukb/field.cgi?id=1990
Assessment centre > Touchscreen > Psychosocial factors > Mental health	100060	2000	Worry too long after embarrassment	501485	592081	Complete	Categorical single		Data	Primary	Unisex	4	1	100349	ACE touchscreen question \Do you worry too long after an embarrassing experience?\" If the participant activated the Help button they were shown the message: Work through these questions quickly and do not think about the exact meaning of the question "	http://biobank.ndph.ox.ac.uk/ukb/field.cgi?id=2000
Assessment centre > Touchscreen > Psychosocial factors > Mental health	100060	2010	Suffer from 'nerves'	501485	592081	Complete	Categorical single		Data	Primary	Unisex	4	1	100349	ACE touchscreen question \Do you suffer from 'nerves'?\" If the participant activated the Help button they were shown the message: Work through these questions quickly and do not think about the exact meaning of the question "	http://biobank.ndph.ox.ac.uk/ukb/field.cgi?id=2010
Assessment centre > Touchscreen > Psychosocial factors > Mental health	100060	2020	Loneliness, isolation	501484	592080	Complete	Categorical single		Data	Primary	Unisex	4	1	100349	ACE touchscreen question \Do you often feel lonely?\" If the participant activated the Help button they were shown the message: Work through these questions quickly and do not think about the exact meaning of the question "	http://biobank.ndph.ox.ac.uk/ukb/field.cgi?id=2020
Assessment centre > Touchscreen > Psychosocial factors > Mental health	100060	2030	Guilty feelings	501484	592080	Complete	Categorical single		Data	Primary	Unisex	4	1	100349	ACE touchscreen question \Are you often troubled by feelings of guilt?\" If the participant activated the Help button they were shown the message: Work through these questions quickly and do not think about the exact meaning of the question "	http://biobank.ndph.ox.ac.uk/ukb/field.cgi?id=2030
Assessment centre > Touchscreen > Psychosocial factors > Mental health	100060	2040	Risk taking	501484	592080	Complete	Categorical single		Data	Primary	Unisex	4	1	100349	ACE touchscreen question \Would you describe yourself as someone who takes risks?\" If the participant activated the Help button they were shown the message: Work through these questions quickly and do not think about the exact meaning of the question "	http://biobank.ndph.ox.ac.uk/ukb/field.cgi?id=2040
Assessment centre > Touchscreen > Psychosocial factors > Mental health	100060	2050	Frequency of depressed mood in last 2 weeks	501484	592080	Complete	Categorical single		Data	Primary	Unisex	4	1	100484	ACE touchscreen question \Over the past two weeks	how often have you felt down
Assessment centre > Touchscreen > Psychosocial factors > Mental health	100060	2060	Frequency of unenthusiasm / disinterest in last 2 weeks	501483	592079	Complete	Categorical single		Data	Primary	Unisex	4	1	100484	ACE touchscreen question \Over the past two weeks	how often have you had little interest or pleasure in doing things?\" If the participant activated the Help button they were shown the message: Answer this question thinking about the past 2 weeks. If you are unsure
Assessment centre > Touchscreen > Psychosocial factors > Mental health	100060	2070	Frequency of tenseness / restlessness in last 2 weeks	501482	592078	Complete	Categorical single		Data	Primary	Unisex	4	1	100484	ACE touchscreen question \Over the past two weeks	how often have you felt tense
Assessment centre > Touchscreen > Psychosocial factors > Mental health	100060	2080	Frequency of tiredness / lethargy in last 2 weeks	501481	592077	Complete	Categorical single		Data	Primary	Unisex	4	1	100484	ACE touchscreen question \Over the past two weeks	how often have you felt tired or had little energy?\" If the participant activated the Help button they were shown the message: Answer this question thinking about the past 2 weeks. If you are unsure
Assessment centre > Touchscreen > Psychosocial factors > Mental health	100060	2090	Seen doctor (GP) for nerves, anxiety, tension or depression	501480	592076	Complete	Categorical single		Data	Primary	Unisex	4	1	100349	ACE touchscreen question \Have you ever seen a general practitioner (GP) for nerves	anxiety
Assessment centre > Touchscreen > Psychosocial factors > Mental health	100060	2100	Seen a psychiatrist for nerves, anxiety, tension or depression	501480	592076	Complete	Categorical single		Data	Primary	Unisex	4	1	100349	ACE touchscreen question \Have you ever seen a psychiatrist for nerves	anxiety
Assessment centre > Touchscreen > Psychosocial factors > Social support	100061	2110	Able to confide	501479	592075	Complete	Categorical single		Data	Primary	Unisex	4	1	100501	ACE touchscreen question \How often are you able to confide in someone close to you?\""	http://biobank.ndph.ox.ac.uk/ukb/field.cgi?id=2110
Assessment centre > Touchscreen > Lifestyle and environment > Sexual factors	100056	2129	Answered sexual history questions	501474	592070	Complete	Categorical single		Data	Primary	Unisex	4	1	100503	ACE touchscreen question \The next section contains questions about your sexual history. If you feel that a question is too sensitive	you can skip the question or skip the entire section if you prefer.\""
Assessment centre > Touchscreen > Lifestyle and environment > Sexual factors	100056	2139	Age first had sexual intercourse	456704	537467	Complete	Integer	years	Data	Primary	Unisex	4	1	100504	ACE touchscreen question \What was your age when you first had sexual intercourse? (Sexual intercourse includes vaginal	oral or anal intercourse)\" The following checks were performed: If answer If answer > Participants age then rejected If answer If the participant activated the Help button they were shown the message: Sexual intercourse includes vaginal
Assessment centre > Touchscreen > Lifestyle and environment > Sexual factors	100056	2149	Lifetime number of sexual partners	452522	532560	Complete	Integer		Data	Primary	Unisex	4	1	100291	ACE touchscreen question \About how many sexual partners have you had in your lifetime?\" The following checks were performed: If answer If answer > 99997 then rejected If answer > 99 then participant asked to confirm If the participant activated the Help button they were shown the message: Sexual intercourse includes vaginal	oral or anal intercourse. If you are unsure
Assessment centre > Touchscreen > Lifestyle and environment > Sexual factors	100056	2159	Ever had same-sex intercourse	452522	532560	Complete	Categorical single		Data	Primary	Unisex	4	1	100352	ACE touchscreen question \Have you ever had sexual intercourse with someone of the same sex?\" If the participant activated the Help button they were shown the message: Sexual intercourse includes vaginal	oral or anal intercourse. Field 2159 was collected from all participants except those who indicated they never had had sexual intercourse
Assessment centre > Touchscreen > Health and medical history > General health	100042	2178	Overall health rating	501473	592069	Complete	Categorical single		Data	Primary	Unisex	4	1	100508	ACE touchscreen question \In general how would you rate your overall health?\""	http://biobank.ndph.ox.ac.uk/ukb/field.cgi?id=2178
Assessment centre > Touchscreen > Health and medical history > General health	100042	2188	Long-standing illness, disability or infirmity	501473	592069	Complete	Categorical single		Data	Primary	Unisex	4	1	100349	ACE touchscreen question \Do you have any long-standing illness	disability or infirmity?\""
Assessment centre > Touchscreen > Health and medical history > Eyesight	100041	2207	Wears glasses or contact lenses	501472	592068	Complete	Categorical single		Data	Primary	Unisex	4	1	100352	ACE touchscreen question \Do you wear glasses or contact lenses to correct your vision?\""	http://biobank.ndph.ox.ac.uk/ukb/field.cgi?id=2207
Assessment centre > Touchscreen > Health and medical history > Eyesight	100041	2217	Age started wearing glasses or contact lenses	447447	525185	Complete	Integer		Data	Primary	Unisex	4	1	100291	ACE touchscreen question \What age did you first start to wear glasses or contact lenses?\" The following checks were performed: If answer If answer > Participants age then rejected If answer If the participant activated the Help button they were shown the message: If you are unsure	please provide an estimate or select Do not know. Field 2217 was collected from participants who indicated they wear glasses or contact lenses to correct their vision
Assessment centre > Touchscreen > Health and medical history > Eyesight	100041	2227	Other eye problems	501472	592068	Complete	Categorical single		Data	Primary	Unisex	4	1	100352	ACE touchscreen question \Do you have any other problems with your eyes or eyesight?\""	http://biobank.ndph.ox.ac.uk/ukb/field.cgi?id=2227
Assessment centre > Touchscreen > Lifestyle and environment > Electronic device use	100053	2237	Plays computer games	501472	592068	Complete	Categorical single		Data	Primary	Unisex	4	1	100639	ACE touchscreen question \Do you play computer games?\" If the participant activated the Help button they were shown the message: Answer this question thinking about the past year. "	http://biobank.ndph.ox.ac.uk/ukb/field.cgi?id=2237
Assessment centre > Touchscreen > Health and medical history > Hearing	100043	2247	Hearing difficulty/problems	498751	588298	Complete	Categorical single		Data	Primary	Unisex	4	1	100631	ACE touchscreen question \Do you have any difficulty with your hearing?\" The option to identify oneself as completely deaf was added in 2009 alongside the introduction of the speech-in-noise test."	http://biobank.ndph.ox.ac.uk/ukb/field.cgi?id=2247
Assessment centre > Touchscreen > Health and medical history > Hearing	100043	2257	Hearing difficulty/problems with background noise	501342	591922	Complete	Categorical single		Data	Primary	Unisex	4	1	100349	ACE touchscreen question \Do you find it difficult to follow a conversation if there is background noise (such as TV	radio
Assessment centre > Touchscreen > Lifestyle and environment > Sun exposure	100055	2267	Use of sun/uv protection	498751	588298	Complete	Categorical single		Data	Primary	Unisex	4	1	100536	ACE touchscreen question \Do you wear sun protection (e.g. sunscreen lotion	hat) when you spend time outdoors in the summer?\" If the participant activated the Help button they were shown the message: If you are unsure
Assessment centre > Touchscreen > Lifestyle and environment > Sun exposure	100055	2277	Frequency of solarium/sunlamp use	498751	588298	Complete	Integer	times/year	Data	Primary	Unisex	4	1	100537	ACE touchscreen question \How many times a year would you use a solarium or sunlamp?\" The following checks were performed: If answer > 9999 then rejected If answer > 400 then participant asked to confirm If the participant activated the Help button they were shown the message: If you are unsure	please provide an estimate or select Do not know. "
Assessment centre > Touchscreen > Health and medical history > General health	100042	2296	Falls in the last year	501471	592067	Complete	Categorical single		Data	Primary	Unisex	4	1	100539	ACE touchscreen question \In the last year have you had any falls?\""	http://biobank.ndph.ox.ac.uk/ukb/field.cgi?id=2296
Assessment centre > Touchscreen > Health and medical history > General health	100042	2306	Weight change compared with 1 year ago	501471	592067	Complete	Categorical single		Data	Primary	Unisex	4	1	100540	ACE touchscreen question \Compared with one year ago	has your weight changed?\""
Assessment centre > Touchscreen > Health and medical history > Breathing	100037	2316	Wheeze or whistling in the chest in last year	501470	592066	Complete	Categorical single		Data	Primary	Unisex	4	1	100349	ACE touchscreen question \In the last year have you ever had wheeze or whistling in the chest?\""	http://biobank.ndph.ox.ac.uk/ukb/field.cgi?id=2316
Assessment centre > Touchscreen > Health and medical history > Chest pain	100039	2335	Chest pain or discomfort	501468	592064	Complete	Categorical single		Data	Primary	Unisex	4	1	100349	ACE touchscreen question \Do you ever have any pain or discomfort in your chest?\""	http://biobank.ndph.ox.ac.uk/ukb/field.cgi?id=2335
Assessment centre > Touchscreen > Health and medical history > Cancer screening	100040	2345	Ever had bowel cancer screening	501467	592063	Complete	Categorical single		Data	Primary	Unisex	4	1	100349	ACE touchscreen question \Have you ever had a screening test for bowel (colorectal) cancer? (Please include tests for blood in the stool/faeces or a colonoscopy or a sigmoidoscopy)\" If the participant activated the Help button they were shown the message: Screening tests for bowel or colorectal cancer include: - FOBT (faecal occult blood test) - this is when you are given a set of cards and aske…	and you would be given a sedative medication for the procedure. "
Assessment centre > Touchscreen > Health and medical history > Cancer screening	100040	2355	Most recent bowel cancer screening	189073	217191	Complete	Integer	years	Data	Primary	Unisex	4	1	100567	ACE touchscreen question \How many years ago was the most recent one of these tests?\" The following checks were performed: If answer If answer > Participants age - 5 years then rejected If answer > 20 then participant asked to confirm If the participant activated the Help button they were shown the message: If you are unsure	please provide an estimate or select Do not know. Field 2355 was collected from participants who indicated they have had a screening test for bowel (colorectal) cancer
Assessment centre > Touchscreen > Health and medical history > Medical conditions	100044	2443	Diabetes diagnosed by doctor	501460	592056	Complete	Categorical single		Data	Primary	Unisex	4	1	100349	ACE touchscreen question \Has a doctor ever told you that you have diabetes?\" If the participant activated the Help button they were shown the message: If you are unsure if you have been told you had diabetes	select Do not know and you will be asked about this by an interviewer later during this visit. "
Assessment centre > Touchscreen > Health and medical history > Medical conditions	100044	2453	Cancer diagnosed by doctor	501460	592056	Complete	Categorical single		Data	Primary	Unisex	4	1	100603	ACE touchscreen question \Has a doctor ever told you that you have had cancer?\" If the participant activated the Help button they were shown the message: If you are unsure if you have been told you had cancer	select Do not know and you will be asked about this by an interviewer later during this visit. "
Assessment centre > Touchscreen > Health and medical history > Medical conditions	100044	2463	Fractured/broken bones in last 5 years	501460	592056	Complete	Categorical single		Data	Primary	Unisex	4	1	100349	ACE touchscreen question \Have you fractured/broken any bones in the last 5 years?\""	http://biobank.ndph.ox.ac.uk/ukb/field.cgi?id=2463
Assessment centre > Touchscreen > Health and medical history > Medical conditions	100044	2473	Other serious medical condition/disability diagnosed by doctor	501460	592056	Complete	Categorical single		Data	Primary	Unisex	4	1	100603	ACE touchscreen question \Has a doctor ever told you that you have had any other serious medical conditions or disabilities?\" If the participant activated the Help button they were shown the message: If you are not sure if you have a serious illness or you are not sure that you have had one of the conditions listed previously	enter Do not know and you will be asked about this by an interviewer later in this visit. "
Assessment centre > Touchscreen > Health and medical history > Medication	100045	2492	Taking other prescription medications	501460	592056	Complete	Categorical single		Data	Primary	Unisex	4	1	100603	ACE touchscreen question \Do you regularly take any other PRESCRIPTION medications? (Do not forget medications such as puffers or patches)\""	http://biobank.ndph.ox.ac.uk/ukb/field.cgi?id=2492
Assessment centre > Touchscreen > Lifestyle and environment > Physical activity	100054	2624	Frequency of heavy DIY in last 4 weeks	218263	246312	Complete	Categorical single		Data	Primary	Unisex	4	1	100317	ACE touchscreen question \How many times in the last 4 weeks did you do heavy DIY?\" If the participant activated the Help button they were shown the message: If you are unsure	please provide an estimate or select Do not know. Field 2624 was collected from all participants who indicated that they spent time doing heavy DIY (e.g. weeding
Assessment centre > Touchscreen > Lifestyle and environment > Physical activity	100054	2634	Duration of heavy DIY	218263	246312	Complete	Categorical single		Data	Primary	Unisex	4	1	100318	ACE touchscreen question \Each time you did heavy DIY	about how long did you spend doing it?\" If the participant activated the Help button they were shown the message: If you are unsure
Assessment centre > Touchscreen > Lifestyle and environment > Smoking	100058	2644	Light smokers, at least 100 smokes in lifetime	142851	162934	Complete	Categorical single		Data	Primary	Unisex	4	1	100349	ACE touchscreen question \In your lifetime	have you smoked a total of at least 100 times?\" Field 2644 was collected from participants who indicated they smoked occasionally or Just tried once or twice
Assessment centre > Touchscreen > Lifestyle and environment > Diet	100052	2654	Non-butter spread type details	265451	292824	Complete	Categorical single		Data	Primary	Unisex	4	1	100389	ACE touchscreen question \What type of spread do you mainly use?\" If the participant activated the Help button they were shown the message: If you use more than one type of spread	please select the one that you use the most. If you are unsure
Assessment centre > Touchscreen > Lifestyle and environment > Alcohol	100051	2664	Reason for reducing amount of alcohol drunk	222873	248706	Complete	Categorical single		Data	Primary	Unisex	4	1	100418	ACE touchscreen question \Why did you reduce the amount you drank?\" Field 2664 was collected from participants who indicated they drink alcohol	as defined by their answers to Field 1558 and they drink less nowadays than 10 years ago
Assessment centre > Touchscreen > Lifestyle and environment > Smoking	100058	2867	Age started smoking in former smokers	124134	142105	Complete	Integer	years	Data	Primary	Unisex	4	1	100291	ACE touchscreen question \How old were you when you first started smoking on most days?\" The following checks were performed: If answer If answer > Participants age then rejected If answer Field 2867 was collected from participants who indicated that in the past they smoked on most or all days	as defined by their answers to Field 1249"
Assessment centre > Touchscreen > Lifestyle and environment > Smoking	100058	2877	Type of tobacco previously smoked	124134	142105	Complete	Categorical single		Data	Primary	Unisex	4	1	100351	ACE touchscreen question \What type of tobacco did you usually smoke?\" If the participant activated the Help button they were shown the message: If you smoked both hand-rolled and manufactured cigarettes select the one that you smoked more of. Field 2877 was collected from participants who indicated that in the past they smoked on most or all days	as defined by their answers to Field 1249"
Assessment centre > Touchscreen > Lifestyle and environment > Smoking	100058	2887	Number of cigarettes previously smoked daily	118658	135618	Complete	Integer	cigarettes/day	Data	Primary	Unisex	4	1	100353	ACE touchscreen question \About how many cigarettes did you smoke on average each day? \" The following checks were performed: If answer If answer > 150 then rejected If answer > 100 then participant asked to confirm If the participant activated the Help button they were shown the message: Count the total number of cigarettes (including both hand-rolled and manufactured cigarettes if both were sm…	as defined by their answers to Field 1249 and they smoked manufactured or hand-rolled cigarettes in the past
Assessment centre > Touchscreen > Lifestyle and environment > Smoking	100058	2897	Age stopped smoking	124134	142105	Complete	Integer	years	Data	Primary	Unisex	4	1	100291	ACE touchscreen question \How old were you when you last smoked on most days?\" The following checks were performed: If answer If answer > Participants age then rejected If answer Field 2897 was collected from participants who indicated that in the past they smoked tobacco on most or all days	as defined by their answers to Field 1249"
Assessment centre > Touchscreen > Lifestyle and environment > Smoking	100058	2907	Ever stopped smoking for 6+ months	123404	141175	Complete	Categorical single		Data	Primary	Unisex	4	1	100349	ACE touchscreen question \In the time that you smoked	did you ever stop for more than 6 months?\" Field 2907 was collected from participants who indicated that in the past they smoked tobacco on most or all days
Assessment centre > Touchscreen > Lifestyle and environment > Smoking	100058	2926	Number of unsuccessful stop-smoking attempts	123404	141175	Complete	Integer		Data	Primary	Unisex	4	1	100291	ACE touchscreen question \How many times did you try to give up smoking before you were successful?\" The following checks were performed: If answer If answer > 200 then rejected If answer > 20 then participant asked to confirm If the participant activated the Help button they were shown the message: If you are unsure	please provide an estimate or select Do not know. Field 2926 was collected from participants who indicated that in the past they smoked tobacco on most or all days
Assessment centre > Touchscreen > Lifestyle and environment > Smoking	100058	2936	Likelihood of resuming smoking	123404	141175	Complete	Categorical single		Data	Primary	Unisex	4	1	100369	ACE touchscreen question \Do you think you may start smoking again?\" Field 2936 was collected from participants who indicated that in the past they smoked tobacco on most or all days	as defined by their answers to Field 1249 and that during the time they smoked they stopped for more than 6 months
Assessment centre > Touchscreen > Family history	100034	2946	Father's age	114691	126310	Complete	Integer	years	Data	Primary	Unisex	4	1	100291	ACE touchscreen question \What is his age now?\" The following checks were performed: If answer If answer > 122 then rejected If answer If answer > 105 then participant asked to confirm Field 2946 was collected from participants who indicated their father is still alive	as defined by their answers to Field 1797 or
Assessment centre > Touchscreen > Health and medical history > Pain	100048	2956	General pain for 3+ months	9514	9750	Complete	Categorical single		Data	Primary	Unisex	4	1	100349	ACE touchscreen question \Have you had pains all over the body for more than 3 months?\" Field 2956 was collected from participants who indicated that in the last month they experienced pain all over the body that interfered with their usual activities	as defined by their answers to Field 6159"
Assessment centre > Touchscreen > Health and medical history > Medical conditions	100044	2966	Age high blood pressure diagnosed	142952	159341	Complete	Integer	years	Data	Primary	Unisex	4	1	100291	ACE touchscreen question \What was your age when the high blood pressure was first diagnosed?\" The following checks were performed: If answer If answer > Participants age then rejected If answer If answer > 69 then participant asked to confirm If the participant activated the Help button they were shown the message: If you are unsure	please provide an estimate or select Do not know. Field 2966 was collected from participants who indicated they were told by a doctor that they have had high blood pressure
Assessment centre > Touchscreen > Health and medical history > Medical conditions	100044	2976	Age diabetes diagnosed	27670	30333	Complete	Integer	years	Data	Primary	Unisex	4	1	100291	ACE touchscreen question \What was your age when the diabetes was first diagnosed?\" The following checks were performed: If answer If answer > Participants age then rejected If answer If answer > 69 then participant asked to confirm If the participant activated the Help button they were shown the message: If you are unsure	please provide an estimate or select Do not know. Field 2976 was collected from men who indicated that a doctor had told them they have diabetes
Assessment centre > Touchscreen > Health and medical history > Medical conditions	100044	2986	Started insulin within one year diagnosis of diabetes	27696	30360	Complete	Categorical single		Data	Primary	Unisex	4	1	100349	ACE touchscreen question \Did you start insulin within one year of your diagnosis of diabetes?\" Field 2986 was collected from men who indicated that a doctor had told them they have diabetes	as defined by their answers to Field 2443 and all women except those who indicated they had diabetes only during pregnancy
Assessment centre > Touchscreen > Health and medical history > Medical conditions	100044	3005	Fracture resulting from simple fall	53572	55836	Complete	Categorical single		Data	Primary	Unisex	4	1	100349	ACE touchscreen question \Did the fracture result from a simple fall (i.e. from standing height)?\" If the participant activated the Help button they were shown the message: A simple fall is any fall from standing height or lower. For example if you trip and fall over	this is a simple fall. Falls from a stool or chair that you are sitting on are also counted as simple. Falls from anything higher ie: down a flight of stairs
Assessment centre > Physical measures > Spirometry	100020	3059	Result ranking	457400	1415898	Complete	Categorical single		Data	Primary	Unisex	4	3	22	How good was each blow; 1=best; 3=worst	http://biobank.ndph.ox.ac.uk/ukb/field.cgi?id=3059
Assessment centre > Physical measures > Spirometry	100020	3060	Time of blow measurement	457401	1415901	Complete	Time		Data	Auxiliary	Unisex	4	3		When result was measured	http://biobank.ndph.ox.ac.uk/ukb/field.cgi?id=3060
Assessment centre > Physical measures > Spirometry	100020	3061	Acceptability of each blow result	457400	1415898	Complete	Integer		Data	Auxiliary	Unisex	4	3		Acceptability of spirometry result (bit field) START_OF_TEST Set if the extrapolated volume at start of test is excessive = 0x01 TIME_TO_PEF Set if time to peak flow is excessive = 0x02 END_OF_TEST Set if an adequate plateau at the end of the test does not exist = 0x04 COUGHING Set if a cough was detected during the manovoure = 0x08 TEST_DURATION Set if the test is less than 6 seconds = 0x10 USER…	http://biobank.ndph.ox.ac.uk/ukb/field.cgi?id=3061
Assessment centre > Physical measures > Spirometry	100020	3062	Forced vital capacity (FVC)	457401	1415901	Complete	Continuous	litres	Data	Primary	Unisex	4	3		FVC value calculated from blow	http://biobank.ndph.ox.ac.uk/ukb/field.cgi?id=3062
Assessment centre > Physical measures > Spirometry	100020	3063	Forced expiratory volume in 1-second (FEV1)	457401	1415901	Complete	Continuous	litres	Data	Primary	Unisex	4	3		FEV1 value calculated from blow	http://biobank.ndph.ox.ac.uk/ukb/field.cgi?id=3063
Assessment centre > Physical measures > Spirometry	100020	3064	Peak expiratory flow (PEF)	457400	1415898	Complete	Integer	litres/min	Data	Primary	Unisex	4	3		Peak expiratory flow during blow	http://biobank.ndph.ox.ac.uk/ukb/field.cgi?id=3064
Assessment centre > Physical measures > Spirometry	100020	3065	Ordering of blows	457400	1415898	Complete	Categorical single		Data	Primary	Unisex	4	3	23	Ordering of blows in dataset array; 1=earliest; 3=latest	http://biobank.ndph.ox.ac.uk/ukb/field.cgi?id=3065
Assessment centre > Physical measures > Spirometry	100020	3066	Data points for blow	457401	1415901	Complete	Compound		Data	Primary	Unisex	4	3		This field contains a comma-separated series of values that can be used to draw the curve. The first field is the blow-number (i.e. the order of the blow in a set of blows done by the participant); The second field is the number of points in the dataset following; The third and subsequent points give the volume in mililitres of the exhalation at 10 milisecond intervals.	http://biobank.ndph.ox.ac.uk/ukb/field.cgi?id=3066
Assessment centre > Physical measures > Anthropometry > Body size measures	100010	3077	Seating box height	497226	585288	Complete	Categorical single		Data	Primary	Unisex	4	1	100262	The height of the box that participant sat on for sitting-height measurement Field 51	http://biobank.ndph.ox.ac.uk/ukb/field.cgi?id=3077
Assessment centre > Verbal interview > Operations	100076	3079	Pace-maker	500719	590084	Complete	Categorical single		Data	Primary	Unisex	4	1	7	Participants asked by interviewer if they have a pace-maker before the body impedance measures. Impedance measurement was not performed if they had a pace-maker.	http://biobank.ndph.ox.ac.uk/ukb/field.cgi?id=3079
Assessment centre > Physical measures > Bone-densitometry of heel	100018	3081	Foot measured for bone density	321756	321756	Complete	Categorical single		Data	Primary	Unisex	1	1	24	In the early UK Biobank Assessment Centres only one heel was used to measure bone density, and this field indicates which side it was. In the later assessments, the measurement was conducted on both heels.	http://biobank.ndph.ox.ac.uk/ukb/field.cgi?id=3081
Assessment centre > Physical measures > Bone-densitometry of heel	100018	3082	Fractured heel	321756	321756	Complete	Categorical single		Data	Primary	Unisex	1	1	100267	This field indicates whether the heel used to measure bone density had ever been fractured.	http://biobank.ndph.ox.ac.uk/ukb/field.cgi?id=3082
Assessment centre > Physical measures > Bone-densitometry of heel	100018	3083	Heel quantitative ultrasound index (QUI), manual entry	42721	42721	Complete	Continuous		Data	Primary	Unisex	1	1		The quantitative ultrasound index or 'stiffness' is based on measure of the speed of sound and broadband ultrasound attenuation, entered manually	http://biobank.ndph.ox.ac.uk/ukb/field.cgi?id=3083
Assessment centre > Physical measures > Bone-densitometry of heel	100018	3084	Heel bone mineral density (BMD), manual entry	42721	42721	Complete	Continuous	g/cm2	Data	Primary	Unisex	1	1		Estimation of bone mineral density based on the Quantitative Ultrasound Index through the calcaneus. Manual entry.	http://biobank.ndph.ox.ac.uk/ukb/field.cgi?id=3084
Assessment centre > Physical measures > Bone-densitometry of heel	100018	3085	Heel Broadband ultrasound attenuation (BUA), manual entry	42721	42721	Complete	Continuous		Data	Primary	Unisex	1	1		Heel BUA (manual entry) dB/MHz	http://biobank.ndph.ox.ac.uk/ukb/field.cgi?id=3085
Assessment centre > Physical measures > Bone-densitometry of heel	100018	3086	Speed of sound through heel, manual entry	42721	42721	Complete	Continuous	m/s	Data	Auxiliary	Unisex	1	1		Speed of sound through the heel. Manual entry.	http://biobank.ndph.ox.ac.uk/ukb/field.cgi?id=3086
Assessment centre > Physical measures > Spirometry	100020	3088	Contra-indications for spirometry	500713	590074	Complete	Categorical single		Data	Primary	Unisex	4	1	100267	Contra-indications for spirometry are defined as any of the following: chest infection in the last month (ie, influenza, bronchitis, severe cold, pneumonia); history of detached retina; heart attack or surgery to eyes, chest or abdomen in last 3 months; history of a collapsed lung; Pregnancy (1st or 3rd trimester); currently on medication for tuberculosis.	http://biobank.ndph.ox.ac.uk/ukb/field.cgi?id=3088
Assessment centre > Physical measures > Spirometry	100020	3089	Caffeine drink within last hour	462820	526612	Complete	Categorical single		Data	Primary	Unisex	4	1	7	Participants were asked whether they had drank caffeine within the hour prior to doing the spirometry test	http://biobank.ndph.ox.ac.uk/ukb/field.cgi?id=3089
Assessment centre > Physical measures > Spirometry	100020	3090	Used an inhaler for chest within last hour	462820	526612	Complete	Categorical single		Data	Primary	Unisex	4	1	7	Participants were asked whether they had used a chest inhaler within the hour prior to doing the spirometry test	http://biobank.ndph.ox.ac.uk/ukb/field.cgi?id=3090
Assessment centre > Physical measures > Spirometry	100020	3132	Spirometry device serial number	457400	517717	Complete	Text		Data	Auxiliary	Unisex	4	1		The serial number of device, reported by the spirometry software	http://biobank.ndph.ox.ac.uk/ukb/field.cgi?id=3132
Assessment centre > Physical measures > Spirometry	100020	3137	Number of measurements made	457400	517717	Complete	Integer		Data	Primary	Unisex	4	1		Number of sets of spirometry results collected from the device	http://biobank.ndph.ox.ac.uk/ukb/field.cgi?id=3137
Assessment centre > Physical measures > Bone-densitometry of heel	100018	3143	Ankle spacing width	279022	279022	Complete	Continuous	mm	Data	Primary	Unisex	1	1		Ankle width as indicated by the spacing between measurement transducer pads on heel	http://biobank.ndph.ox.ac.uk/ukb/field.cgi?id=3143
Assessment centre > Physical measures > Bone-densitometry of heel	100018	3144	Heel Broadband ultrasound attenuation, direct entry	279005	279005	Complete	Continuous	dB/MHz	Data	Primary	Unisex	1	1		Broadband ultrasound attenuation through heel	http://biobank.ndph.ox.ac.uk/ukb/field.cgi?id=3144
Assessment centre > Physical measures > Bone-densitometry of heel	100018	3146	Speed of sound through heel	279022	279022	Complete	Continuous	m/s	Data	Auxiliary	Unisex	1	1		Speed of sound through ankle Typically 1450-1700 m/s	http://biobank.ndph.ox.ac.uk/ukb/field.cgi?id=3146
Assessment centre > Physical measures > Bone-densitometry of heel	100018	3147	Heel quantitative ultrasound index (QUI), direct entry	279022	279022	Complete	Continuous		Data	Primary	Unisex	1	1		The QUI or 'stiffness' is based on measure of the speed of sound and broadband ultrasound attenuation. Direct entry.	http://biobank.ndph.ox.ac.uk/ukb/field.cgi?id=3147
Assessment centre > Physical measures > Bone-densitometry of heel	100018	3148	Heel bone mineral density (BMD)	278882	278882	Complete	Continuous	g/cm2	Data	Primary	Unisex	1	1		Estimation of bone mineral density (BMD) in the heel is based on the Quantitative Ultrasound Index through the calcaneus. Direct entry.	http://biobank.ndph.ox.ac.uk/ukb/field.cgi?id=3148
Assessment centre > Physical measures > Spirometry	100020	3159	Smoked cigarette or pipe within last hour	78840	83305	Complete	Categorical single		Data	Primary	Unisex	4	1	7	Participants were asked whether they had smoked a cigarette or pipe within the hour prior to doing the spirometry test	http://biobank.ndph.ox.ac.uk/ukb/field.cgi?id=3159
Assessment centre > Physical measures > Anthropometry > Body size measures	100010	3160	Weight, manual entry	9595	9719	Complete	Continuous	Kg	Data	Primary	Unisex	4	1		Weight (manual entry)	http://biobank.ndph.ox.ac.uk/ukb/field.cgi?id=3160
Assessment centre > Biological sampling > Blood sample collection	100002	3166	Time blood sample collected	499777	3572200	Complete	Time		Data	Auxiliary	Unisex	4	7	439	This is the time when each blood sample was recorded on the computerised system by swiping the unique barcode on the collection tube. Generally it is a few seconds after the sample is actually extracted. In about 36,000 cases a clock error on the collection system resulted in incorrect extraction times being saved. These values have been removed from the database.	http://biobank.ndph.ox.ac.uk/ukb/field.cgi?id=3166
Assessment centre > Touchscreen > Health and medical history > Hearing	100043	3393	Hearing aid user	338556	398148	Complete	Categorical single		Data	Primary	Unisex	4	1	100352	ACE touchscreen question \Do you use a hearing aid most of the time?\" Initially this information was collected from all participants answering Yes to either Field 2247 (Field 10793 in the pilot) or Field 2257. When the speech-in-noise hearing test was introduced (2009)	program logic was altered so that the information was collected from all participants except those who indicated they were completely deaf
Assessment centre > Touchscreen > Health and medical history > Pain	100048	3404	Neck/shoulder pain for 3+ months	125458	132346	Complete	Categorical single		Data	Primary	Unisex	4	1	100349	ACE touchscreen question \Have you had neck or shoulder pains for more than 3 months?\" Field 3404 was collected from participants who indicated that in the last month they experienced neck or shoulder pain that interfered with their usual activities	as defined by their answers to Field 6159"
Assessment centre > Touchscreen > Health and medical history > Pain	100048	3414	Hip pain for 3+ months	63200	66127	Complete	Categorical single		Data	Primary	Unisex	4	1	100349	ACE touchscreen question \Have you had hip pains for more than 3 months?\" Field 3414 was collected from participants who indicated that in the last month they experienced hip pain that interfered with their usual activities	as defined by their answers to Field 6159"
Assessment centre > Touchscreen > Sociodemographics > Employment	100064	3426	Job involves night shift work	52022	55254	Complete	Categorical single		Data	Primary	Unisex	4	1	100301	ACE touchscreen question \Does your work involve night shifts?\" If the participant activated the Help button they were shown the message: If you have more than one 'current job' then answer this question for your MAIN job only. Night shifts are a work schedule that involves working through the normal sleeping hours	for instance working through the hours from 12am to 6am. Field 3426 was collected from participants who indicated they were in paid employment or self-employed
Assessment centre > Touchscreen > Lifestyle and environment > Smoking	100058	3436	Age started smoking in current smokers	39580	41263	Complete	Integer	years	Data	Primary	Unisex	4	1	100291	ACE touchscreen question \How old were you when you first started smoking on most days?\" The following checks were performed: If answer If answer > Participants age then rejected If answer Field 3436 was collected from participants who indicated they currently smoke tobacco on most or all days	as defined by their answers to Field 1239"
Assessment centre > Touchscreen > Lifestyle and environment > Smoking	100058	3446	Type of tobacco currently smoked	39580	41263	Complete	Categorical single		Data	Primary	Unisex	4	1	100351	ACE touchscreen question \What type of tobacco do you mainly smoke?\" If the participant activated the Help button they were shown the message: If you smoke cigarettes and cigars and pipes	please select the type of cigarette you smoke. If you smoke both hand-rolled and manufactured cigarettes select the one that you smoke more of. Field 3446 was collected from participants who indicated they currently smoke tobacco on most or all days
Assessment centre > Touchscreen > Lifestyle and environment > Smoking	100058	3456	Number of cigarettes currently smoked daily (current cigarette smokers)	36784	38320	Complete	Integer	cigarettes/day	Data	Primary	Unisex	4	1	100355	ACE touchscreen question \About how many cigarettes do you smoke on average each day? \" The following checks were performed: If answer If answer > 150 then rejected If answer > 100 then participant asked to confirm If the participant activated the Help button they were shown the message: Count the total number of cigarettes (including both hand-rolled and manufactured cigarettes if both are smok…	as defined by their answers to Field 1239 and currently smoke manufactured or hand-rolled cigarettes
Assessment centre > Touchscreen > Lifestyle and environment > Smoking	100058	3466	Time from waking to first cigarette	36442	37954	Complete	Categorical single		Data	Primary	Unisex	4	1	100356	ACE touchscreen question \How soon after waking do you smoke your first cigarette of the day?\" Field 3466 was collected from participants who indicated they currently smoke tobacco on most or all days	as defined by their answers to Field 1239 and currently smoke manufactured or hand-rolled cigarettes
Assessment centre > Touchscreen > Lifestyle and environment > Smoking	100058	3476	Difficulty not smoking for 1 day	36442	37954	Complete	Categorical single		Data	Primary	Unisex	4	1	100357	ACE touchscreen question \How easy or difficult would you find it to go without smoking for a whole day?\" Field 3476 was collected from participants who indicated they currently smoke tobacco on most or all days	as defined by their answers to Field 1239 and currently smoke manufactured or hand-rolled cigarettes
Assessment centre > Touchscreen > Lifestyle and environment > Smoking	100058	3486	Ever tried to stop smoking	39580	41263	Complete	Categorical single		Data	Primary	Unisex	4	1	100358	ACE touchscreen question \Have you tried to give up smoking?\" Field 3486 was collected from participants who indicated they currently smoke tobacco on most or all days	as defined by their answers to Field 1239"
Assessment centre > Touchscreen > Lifestyle and environment > Smoking	100058	3496	Wants to stop smoking	39205	40861	Complete	Categorical single		Data	Primary	Unisex	4	1	100359	ACE touchscreen question \Do you want to stop smoking?\" Field 3496 was collected from participants who indicated they currently smoke tobacco on most or all days	as defined by their answers to Field 1239"
Assessment centre > Touchscreen > Lifestyle and environment > Smoking	100058	3506	Smoking compared to 10 years previous	39580	41263	Complete	Categorical single		Data	Primary	Unisex	4	1	100360	ACE touchscreen question \Compared to 10 years ago do you smoke...\" Field 3506 was collected from participants who indicated they currently smoke tobacco on most or all days	as defined by their answers to Field 1239"
Assessment centre > Touchscreen > Family history	100034	3526	Mother's age at death	315187	365805	Complete	Integer	years	Data	Primary	Unisex	4	1	100291	ACE touchscreen question \What was her age when she died?\" The following checks were performed: If answer If answer > 122 then rejected If answer If answer > 105 then participant asked to confirm Field 3526 was collected from participants who indicated their mother has died	as defined by their answers to Field 1835 or
Assessment centre > Touchscreen > Health and medical history > Pain	100048	3571	Back pain for 3+ months	139492	148208	Complete	Categorical single		Data	Primary	Unisex	4	1	100349	ACE touchscreen question \Have you had back pains for more than 3 months?\" Field 3571 was collected from participants who indicated that in the last month they experienced back pain that interfered with their usual activities	as defined by their answers to Field 6159"
Assessment centre > Touchscreen > Health and medical history > Chest pain	100039	3606	Chest pain or discomfort walking normally	86342	91030	Complete	Categorical single		Data	Primary	Unisex	4	1	100563	ACE touchscreen question \Do you get this pain or discomfort when you walk at an ordinary pace on the level?\" Field 3606 was collected from participants who indicated that they get pain or discomfort in their chest	as defined by their answers to Field 2335"
Assessment centre > Touchscreen > Health and medical history > Chest pain	100039	3616	Chest pain due to walking ceases when standing still	34268	35450	Complete	Categorical single		Data	Primary	Unisex	4	1	100349	ACE touchscreen question \Does this chest pain go away when you stand still?\" Field 3616 was collected from participants who indicated that they get pain or discomfort in their chest	as defined by their answers to Field 2335 and either get this pain when they walk at an ordinary pace on the level
Assessment centre > Touchscreen > Health and medical history > Medical conditions	100044	3627	Age angina diagnosed	17054	18367	Complete	Integer	years	Data	Primary	Unisex	4	1	100291	ACE touchscreen question \What was your age when the angina was first diagnosed?\" The following checks were performed: If answer If answer > Participants age then rejected If answer If answer > 69 then participant asked to confirm If the participant activated the Help button they were shown the message: If you are unsure	please provide an estimate or select Do not know. Field 3627 was collected from participants who indicated they were told by a doctor that they have had an angina
Assessment centre > Touchscreen > Lifestyle and environment > Physical activity	100054	3637	Frequency of other exercises in last 4 weeks	248016	284430	Complete	Categorical single		Data	Primary	Unisex	4	1	100317	ACE touchscreen question \How many times in the last 4 weeks did you do other exercises such as swimming	cycling
Assessment centre > Touchscreen > Lifestyle and environment > Physical activity	100054	3647	Duration of other exercises	248016	284430	Complete	Categorical single		Data	Primary	Unisex	4	1	100318	ACE touchscreen question \Each time you did other exercises such as swimming	cycling
Assessment centre > Touchscreen > Sociodemographics > Ethnicity	100065	3659	Year immigrated to UK (United Kingdom)	44541	46064	Complete	Integer		Data	Primary	Unisex	3	1	100291	ACE touchscreen question \What year did you first come to live in the United Kingdom?\" If the participant activated the Help button they were shown the message: Please give the year that you FIRST came to live in the United Kingdom. Do not count years if you came to holiday or visit friends or family. Field 3659 was collected from participants who indicated they were born outside the United King…	as defined by their answers to Field 1647 This question was dropped from the touchscreen protocol on 23/10/2016."
Assessment centre > Touchscreen > Lifestyle and environment > Sexual factors	100056	3669	Lifetime number of same-sex sexual partners	16461	19285	Complete	Integer		Data	Primary	Unisex	4	1	100291	ACE touchscreen question \How many sexual partners of the same sex have you had in your lifetime?\" The following checks were performed: If answer If answer > 99997 then rejected If answer > 99 then participant asked to confirm If the participant activated the Help button they were shown the message: Sexual intercourse includes vaginal	oral or anal intercourse. If you are unsure
Assessment centre > Touchscreen > Lifestyle and environment > Diet	100052	3680	Age when last ate meat	21474	25789	Complete	Integer	years	Data	Primary	Unisex	4	1	100291	ACE touchscreen question \How old were you when you last ate any kind of meat? (Enter \"0\" if you have never eaten meat in your lifetime)\" The following checks were performed: If answer If answer > Participants age then rejected "	http://biobank.ndph.ox.ac.uk/ukb/field.cgi?id=3680
Assessment centre > Touchscreen > Lifestyle and environment > Alcohol	100051	3731	Former alcohol drinker	42969	46869	Complete	Categorical single		Data	Primary	Unisex	4	1	100352	ACE touchscreen question \Did you previously drink alcohol?\" Field 3731 was collected from participants who indicated they never drink alcohol	as defined by their answers to Field 1558"
Assessment centre > Touchscreen > Health and medical history > Pain	100048	3741	Stomach/abdominal pain for 3+ months	47155	48709	Complete	Categorical single		Data	Primary	Unisex	4	1	100349	ACE touchscreen question \Have you had stomach or abdominal pains for more than 3 months?\" Field 3741 was collected from participants who indicated that in the last month they experienced stomach or abdominal pain that interfered with their usual activities	as defined by their answers to Field 6159"
Assessment centre > Touchscreen > Health and medical history > Chest pain	100039	3751	Chest pain or discomfort when walking uphill or hurrying	70338	73950	Complete	Categorical single		Data	Primary	Unisex	4	1	100564	ACE touchscreen question \Do you get this pain or discomfort when you walk uphill or hurry?\" Field 3751 was collected from participants who indicated that they get pain or discomfort in their chest	as defined by their answers to Field 2335 but they do not get this pain when they walk at an ordinary pace on the level
Assessment centre > Touchscreen > Health and medical history > Medical conditions	100044	3761	Age hay fever, rhinitis or eczema diagnosed	119249	136666	Complete	Integer	years	Data	Primary	Unisex	4	1	100291	ACE touchscreen question \What was your age when the hayfever	rhinitis or eczema was first diagnosed?\" The following checks were performed: If answer If answer > Participants age then rejected If answer If answer > 69 then participant asked to confirm If the participant activated the Help button they were shown the message: If you are unsure
Assessment centre > Touchscreen > Health and medical history > Pain	100048	3773	Knee pain for 3+ months	118476	125965	Complete	Categorical single		Data	Primary	Unisex	4	1	100349	ACE touchscreen question \Have you had knee pains for more than 3 months?\" Field 3773 was collected from participants who indicated that in the last month they experienced knee pain that interfered with their usual activities	as defined by their answers to Field 6159"
Assessment centre > Touchscreen > Health and medical history > Medical conditions	100044	3786	Age asthma diagnosed	59661	67954	Complete	Integer	years	Data	Primary	Unisex	4	1	100291	ACE touchscreen question \What was your age when the asthma was first diagnosed?\" The following checks were performed: If answer If answer > Participants age then rejected If answer If answer > 69 then participant asked to confirm If the participant activated the Help button they were shown the message: If you are unsure	please provide an estimate or select Do not know. Field 3786 was collected from participants who indicated they were told by a doctor that they have had asthma
Assessment centre > Touchscreen > Health and medical history > Pain	100048	3799	Headaches for 3+ months	107154	113554	Complete	Categorical single		Data	Primary	Unisex	4	1	100349	ACE touchscreen question \Have you had headaches for more than 3 months?\" Field 3799 was collected from participants who indicated that in the last month they experienced headache that interfered with their usual activities	as defined by their answers to Field 6159"
Assessment centre > Touchscreen > Lifestyle and environment > Alcohol	100051	3859	Reason former drinker stopped drinking alcohol	19704	21179	Complete	Categorical single		Data	Primary	Unisex	4	1	100418	ACE touchscreen question \Why did you stop drinking alcohol?\" Field 3859 was collected from participants who indicated that they currently never drink alcohol	as defined by their answers to Field 1558 and they previously drank alcohol
Assessment centre > Touchscreen > Health and medical history > Medical conditions	100044	3894	Age heart attack diagnosed	12493	13635	Complete	Integer	years	Data	Primary	Unisex	4	1	100291	ACE touchscreen question \What was your age when the heart attack was first diagnosed?\" The following checks were performed: If answer If answer > Participants age then rejected If answer If answer > 69 then participant asked to confirm If the participant activated the Help button they were shown the message: If you are unsure	please provide an estimate or select Do not know. Field 3894 was collected from participants who indicated they were told by a doctor that they have had a heart attack
Assessment centre > Touchscreen > Family history	100034	3912	Adopted father still alive	7435	8509	Complete	Categorical single		Data	Primary	Unisex	4	1	100349	ACE touchscreen question \Is your ADOPTED father still alive?\" Field 3912 was collected from participants who indicated they were adopted as a child	as defined by their answers to Field 1767"
Assessment centre > Touchscreen > Family history	100034	3942	Adopted mother still alive	7435	8509	Complete	Categorical single		Data	Primary	Unisex	4	1	100349	ACE touchscreen question \Is your ADOPTED mother still alive?\" Field 3942 was collected from participants who indicated they were adopted as a child	as defined by their answers to Field 1767"
Assessment centre > Touchscreen > Family history	100034	3972	Number of adopted brothers	7435	8509	Complete	Integer		Data	Primary	Unisex	4	1	100291	ACE touchscreen question \How many ADOPTED brothers do you have? (Please include those who have died)\" The following checks were performed: If answer If answer > 25 then rejected If answer > 10 then participant asked to confirm Field 3972 was collected from participants who indicated they were adopted as a child	as defined by their answers to Field 1767"
Assessment centre > Touchscreen > Family history	100034	3982	Number of adopted sisters	7435	8509	Complete	Integer		Data	Primary	Unisex	4	1	100291	ACE touchscreen question \How many ADOPTED sisters do you have? (Please include those who have died)\" The following checks were performed: If answer If answer > 25 then rejected If answer > 10 then participant asked to confirm Field 3982 was collected from participants who indicated they were adopted as a child	as defined by their answers to Field 1767"
Assessment centre > Touchscreen > Health and medical history > Medical conditions	100044	3992	Age emphysema/chronic bronchitis diagnosed	8948	9291	Complete	Integer	years	Data	Primary	Unisex	4	1	100291	ACE touchscreen question \What was your age when the emphysema/chronic bronchitis was first diagnosed?\" The following checks were performed: If answer If answer > Participants age then rejected If answer If answer > 69 then participant asked to confirm If the participant activated the Help button they were shown the message: If you are unsure	please provide an estimate or select Do not know. Field 3992 was collected from participants who indicated they were told by a doctor that they have had emphysema or chronic bronchitis
Assessment centre > Touchscreen > Health and medical history > Medical conditions	100044	4012	Age deep-vein thrombosis (DVT, blood clot in leg) diagnosed	10693	11581	Complete	Integer	years	Data	Primary	Unisex	4	1	100291	ACE touchscreen question \What was your age when the blood clot in the leg (DVT) was first diagnosed?\" The following checks were performed: If answer If answer > Participants age then rejected If answer If answer > 69 then participant asked to confirm If the participant activated the Help button they were shown the message: If you are unsure	please provide an estimate or select Do not know. Field 4012 was collected from participants who indicated they were told by a doctor that they have had a Blood clot in the leg (DVT)
Assessment centre > Touchscreen > Health and medical history > Medical conditions	100044	4022	Age pulmonary embolism (blood clot in lung) diagnosed	4484	4898	Complete	Integer	years	Data	Primary	Unisex	4	1	100291	ACE touchscreen question \What was your age when the blood clot in the lung was first diagnosed?\" The following checks were performed: If answer If answer > Participants age then rejected If answer If answer > 69 then participant asked to confirm If the participant activated the Help button they were shown the message: If you are unsure	please provide an estimate or select Do not know. Field 4022 was collected from participants who indicated they were told by a doctor that they have had a blood clot in the lung
Assessment centre > Touchscreen > Health and medical history > Medical conditions	100044	4056	Age stroke diagnosed	8453	9012	Complete	Integer	years	Data	Primary	Unisex	4	1	100291	ACE touchscreen question \What was your age when the stroke was first diagnosed?\" The following checks were performed: If answer If answer > Participants age then rejected If answer If answer > 69 then participant asked to confirm If the participant activated the Help button they were shown the message: If you are unsure	please provide an estimate or select Do not know. Field 4056 was collected from participants who indicated they were told by a doctor that they have had a stroke
Assessment centre > Touchscreen > Health and medical history > Pain	100048	4067	Facial pains for 3+ months	10085	10335	Complete	Categorical single		Data	Primary	Unisex	4	1	100349	ACE touchscreen question \Have you had facial pains for more than 3 months?\" Field 4067 was collected from participants who indicated that in the last month they experienced facial pain that interfered with their usual activities	as defined by their answers to Field 6159"
Assessment centre > Physical measures > Blood pressure	100011	4079	Diastolic blood pressure, automated reading	475730	1082373	Complete	Integer	mmHg	Data	Primary	Unisex	4	2		Blood pressure, automated reading, diastolic. Two measures of blood pressure were taken a few moments apart. Range returned by the Omron device is is 0-255	http://biobank.ndph.ox.ac.uk/ukb/field.cgi?id=4079
Assessment centre > Physical measures > Blood pressure	100011	4080	Systolic blood pressure, automated reading	475725	1082300	Complete	Integer	mmHg	Data	Primary	Unisex	4	2		Blood pressure, automated reading, systolic. Two measures of blood pressure were taken a few moments apart. Range returned by the Omron device is is 0-255	http://biobank.ndph.ox.ac.uk/ukb/field.cgi?id=4080
Assessment centre > Physical measures > Blood pressure	100011	4081	Method of measuring blood pressure	501528	1169309	Complete	Categorical single		Data	Auxiliary	Unisex	4	2	100259	Blood pressure, method of collecting reading	http://biobank.ndph.ox.ac.uk/ukb/field.cgi?id=4081
Assessment centre > Physical measures > Bone-densitometry of heel	100018	4092	Heel ultrasound method (left)	219284	254865	Complete	Categorical single		Data	Primary	Unisex	4	1	100260	Method used for the Ultrasound Bone Densitometry of left heel	http://biobank.ndph.ox.ac.uk/ukb/field.cgi?id=4092
Assessment centre > Physical measures > Bone-densitometry of heel	100018	4093	Fractured heel (left)	201586	224812	Complete	Categorical single		Data	Primary	Unisex	4	1	27	This field indicates whether the left heel had ever been fractured.	http://biobank.ndph.ox.ac.uk/ukb/field.cgi?id=4093
Assessment centre > Physical measures > Bone-densitometry of heel	100018	4095	Heel ultrasound method (right)	219284	254865	Complete	Categorical single		Data	Primary	Unisex	4	1	100260	Method used for the Ultrasound Bone Densitometry of right heel	http://biobank.ndph.ox.ac.uk/ukb/field.cgi?id=4095
Assessment centre > Physical measures > Bone-densitometry of heel	100018	4096	Fractured heel (right)	201844	225240	Complete	Categorical single		Data	Primary	Unisex	4	1	27	This field indicates whether the right heel had ever been fractured.	http://biobank.ndph.ox.ac.uk/ukb/field.cgi?id=4096
Assessment centre > Physical measures > Bone-densitometry of heel	100018	4100	Ankle spacing width (left)	196732	218781	Complete	Continuous	mm	Data	Primary	Unisex	4	1		Left ankle width as indicated by the spacing between measurement transducer pads on heel	http://biobank.ndph.ox.ac.uk/ukb/field.cgi?id=4100
Assessment centre > Physical measures > Bone-densitometry of heel	100018	4101	Heel broadband ultrasound attenuation (left)	196722	218771	Complete	Continuous	dB/MHz	Data	Primary	Unisex	4	1		Broadband ultrasound attenuation through left heel	http://biobank.ndph.ox.ac.uk/ukb/field.cgi?id=4101
Assessment centre > Physical measures > Bone-densitometry of heel	100018	4103	Speed of sound through heel (left)	196732	218781	Complete	Continuous	m/s	Data	Auxiliary	Unisex	4	1		Speed of sound through left ankle Typically 1450-1700 m/s	http://biobank.ndph.ox.ac.uk/ukb/field.cgi?id=4103
Assessment centre > Physical measures > Bone-densitometry of heel	100018	4104	Heel quantitative ultrasound index (QUI), direct entry (left)	196732	218781	Complete	Continuous		Data	Primary	Unisex	4	1		The QUI or 'stiffness' is based on measure of the speed of sound and broadband ultrasound attenuation. Direct entry.	http://biobank.ndph.ox.ac.uk/ukb/field.cgi?id=4104
Assessment centre > Physical measures > Bone-densitometry of heel	100018	4105	Heel bone mineral density (BMD) (left)	196611	218635	Complete	Continuous	g/cm2	Data	Primary	Unisex	4	1		Estimation of bone mineral density (BMD) in the left heel is based on the Quantitative Ultrasound Index through the calcaneus. Direct entry.	http://biobank.ndph.ox.ac.uk/ukb/field.cgi?id=4105
Assessment centre > Physical measures > Bone-densitometry of heel	100018	4106	Heel bone mineral density (BMD) T-score, automated (left)	196732	218781	Complete	Continuous	Std.Devs	Data	Primary	Unisex	4	1		This T-score is calculated from the ultrasound heel BMD measurement and is based on a person's bone density compared with what is normally expected in someone of the same sex. The units of the T-score are the number of standard deviations (SD) that the bone density is above or below the standard.	http://biobank.ndph.ox.ac.uk/ukb/field.cgi?id=4106
Assessment centre > Physical measures > Bone-densitometry of heel	100018	4119	Ankle spacing width (right)	196900	219117	Complete	Continuous	mm	Data	Primary	Unisex	4	1		Right ankle width as indicated by the spacing between measurement transducer pads on heel	http://biobank.ndph.ox.ac.uk/ukb/field.cgi?id=4119
Assessment centre > Physical measures > Bone-densitometry of heel	100018	4120	Heel broadband ultrasound attenuation (right)	196888	219102	Complete	Continuous	dB/MHz	Data	Primary	Unisex	4	1		Broadband ultrasound attenuation through right heel	http://biobank.ndph.ox.ac.uk/ukb/field.cgi?id=4120
Assessment centre > Physical measures > Bone-densitometry of heel	100018	4122	Speed of sound through heel (right)	196900	219117	Complete	Continuous	m/s	Data	Auxiliary	Unisex	4	1		Speed of sound through right ankle, m/s Typically 1450-1700 m/s	http://biobank.ndph.ox.ac.uk/ukb/field.cgi?id=4122
Assessment centre > Physical measures > Bone-densitometry of heel	100018	4123	Heel quantitative ultrasound index (QUI), direct entry (right)	196900	219117	Complete	Continuous		Data	Primary	Unisex	4	1		The QUI or 'stiffness' is based on measure of the speed of sound and broadband ultrasound attenuation. Direct entry.	http://biobank.ndph.ox.ac.uk/ukb/field.cgi?id=4123
Assessment centre > Physical measures > Bone-densitometry of heel	100018	4124	Heel bone mineral density (BMD) (right)	196770	218968	Complete	Continuous	g/cm2	Data	Primary	Unisex	4	1		Estimation of bone mineral density (BMD) in the left heel is based on the Quantitative Ultrasound Index through the calcaneus. Direct entry.	http://biobank.ndph.ox.ac.uk/ukb/field.cgi?id=4124
Assessment centre > Physical measures > Bone-densitometry of heel	100018	4125	Heel bone mineral density (BMD) T-score, automated (right)	196900	219117	Complete	Continuous	Std.Devs	Data	Primary	Unisex	4	1		This T-score is calculated from the ultrasound heel BMD measurement and is based on a person's bone density compared with what is normally expected in someone of the same sex. The units of the T-score are the number of standard deviations (SD) that the bone density is above or below the standard.	http://biobank.ndph.ox.ac.uk/ukb/field.cgi?id=4125
Assessment centre > Physical measures > Arterial stiffness	100007	4136	Arterial pulse-wave stiffness device ID	223748	261645	Complete	Text		Data	Auxiliary	Unisex	4	1		Stiffness device ID	http://biobank.ndph.ox.ac.uk/ukb/field.cgi?id=4136
Assessment centre > Physical measures > Bone-densitometry of heel	100018	4138	Heel bone mineral density (BMD) T-score, manual entry (left)	6008	6015	Complete	Continuous	Std.Devs	Data	Primary	Unisex	4	1		This T-score is calculated from the ultrasound heel BMD measurement and is based on a person's bone density compared with what is normally expected in someone of the same sex. The units of the T-score are the number of standard deviations (SD) that the bone density is above or below the standard.	http://biobank.ndph.ox.ac.uk/ukb/field.cgi?id=4138
Assessment centre > Physical measures > Bone-densitometry of heel	100018	4139	Heel quantitative ultrasound index (QUI), manual entry (left)	6008	6015	Complete	Continuous		Data	Primary	Unisex	4	1		The QUI or 'stiffness' is based on measure of the speed of sound and broadband ultrasound attenuation. Manual entry.	http://biobank.ndph.ox.ac.uk/ukb/field.cgi?id=4139
Assessment centre > Physical measures > Bone-densitometry of heel	100018	4140	Heel bone mineral density (BMD), manual entry (left)	6008	6015	Complete	Continuous	g/cm2	Data	Primary	Unisex	4	1		Estimation of bone mineral density (BMD) in the left heel is based on the Quantitative Ultrasound Index through the calcaneus. Manual entry.	http://biobank.ndph.ox.ac.uk/ukb/field.cgi?id=4140
Assessment centre > Physical measures > Bone-densitometry of heel	100018	4141	Heel broadband ultrasound attenuation (BUA), manual entry (left)	6008	6015	Complete	Continuous	dB/MHz	Data	Primary	Unisex	4	1		Left heel BUA (manual entry)	http://biobank.ndph.ox.ac.uk/ukb/field.cgi?id=4141
Assessment centre > Physical measures > Bone-densitometry of heel	100018	4142	Speed of sound through heel, manual entry (left)	6008	6015	Complete	Continuous	m/s	Data	Auxiliary	Unisex	4	1		Speed of sound through left ankle Typically 1450-1700 m/s	http://biobank.ndph.ox.ac.uk/ukb/field.cgi?id=4142
Assessment centre > Physical measures > Bone-densitometry of heel	100018	4143	Heel bone mineral density (BMD) T-score, manual entry (right)	6102	6112	Complete	Continuous	Std.Devs	Data	Primary	Unisex	4	1		This T-score is calculated from the ultrasound heel BMD measurement and is based on a person's bone density compared with what is normally expected in someone of the same sex. The units of the T-score are the number of standard deviations (SD) that the bone density is above or below the standard.	http://biobank.ndph.ox.ac.uk/ukb/field.cgi?id=4143
Assessment centre > Physical measures > Bone-densitometry of heel	100018	4144	Heel quantitative ultrasound index (QUI), manual entry (right)	6102	6112	Complete	Continuous		Data	Primary	Unisex	4	1		The QUI or 'stiffness' is based on measure of the speed of sound and broadband ultrasound attenuation. Manual entry.	http://biobank.ndph.ox.ac.uk/ukb/field.cgi?id=4144
Assessment centre > Physical measures > Bone-densitometry of heel	100018	4145	Heel bone mineral density (BMD), manual entry (right)	6102	6112	Complete	Continuous	g/cm2	Data	Primary	Unisex	4	1		Estimation of bone mineral density (BMD) in the right heel is based on the Quantitative Ultrasound Index through the calcaneus. Manual entry.	http://biobank.ndph.ox.ac.uk/ukb/field.cgi?id=4145
Assessment centre > Physical measures > Bone-densitometry of heel	100018	4146	Heel broadband ultrasound attenuation (BUA), manual entry (right)	6102	6112	Complete	Continuous	dB/MHz	Data	Primary	Unisex	4	1		Right heel BUA (manual entry)	http://biobank.ndph.ox.ac.uk/ukb/field.cgi?id=4146
Assessment centre > Physical measures > Bone-densitometry of heel	100018	4147	Speed of sound through heel, manual entry (right)	6102	6112	Complete	Continuous	m/s	Data	Auxiliary	Unisex	4	1		Speed of sound through right ankle Typically 1450-1700 m/s	http://biobank.ndph.ox.ac.uk/ukb/field.cgi?id=4147
Assessment centre > Physical measures > Arterial stiffness	100007	4186	Stiffness method	220761	256283	Complete	Categorical single		Data	Primary	Unisex	4	1	100263	Stiffness method described whether the measure was perfomed, and if so, whether the data was entered into the machine directly or manually.	http://biobank.ndph.ox.ac.uk/ukb/field.cgi?id=4186
Assessment centre > Physical measures > Arterial stiffness	100007	4194	Pulse rate	217007	250686	Complete	Integer	bpm	Data	Primary	Unisex	4	1		Pulse rate during arterial stiffness measurement	http://biobank.ndph.ox.ac.uk/ukb/field.cgi?id=4194
Assessment centre > Physical measures > Arterial stiffness	100007	4195	Pulse wave reflection index	217007	250686	Complete	Integer		Data	Primary	Unisex	4	1		reflection index is a measure of reflection A digital volume pulse can be considered to be the summation of a direct and a reflected component. The direct component is due to transmission of a pressure wave from the left ventricle to the finger via the most direct route. The reflected component is formed by pressure transmitted from the heart to the lower body where it is reflected back up the ao…	http://biobank.ndph.ox.ac.uk/ukb/field.cgi?id=4195
Assessment centre > Physical measures > Arterial stiffness	100007	4196	Pulse wave peak to peak time	216884	250530	Complete	Integer	milliseconds	Data	Primary	Unisex	4	1		peak to peak time in milliseconds A digital volume pulse can be considered to be the summation of a direct and a reflected component. The direct component is due to transmission of a pressure wave from the left ventricle to the finger via the most direct route. The reflected component is formed by pressure transmitted from the heart to the lower body where it is reflected back up the aorta and th…	http://biobank.ndph.ox.ac.uk/ukb/field.cgi?id=4196
Assessment centre > Physical measures > Arterial stiffness	100007	4198	Position of the pulse wave peak	217007	250686	Complete	Integer		Data	Auxiliary	Unisex	4	1		position of the peak A digital volume pulse can be considered to be the summation of a direct and a reflected component. The direct component is due to transmission of a pressure wave from the left ventricle to the finger via the most direct route. The reflected component is formed by pressure transmitted from the heart to the lower body where it is reflected back up the aorta and thence to the f…	http://biobank.ndph.ox.ac.uk/ukb/field.cgi?id=4198
Assessment centre > Physical measures > Arterial stiffness	100007	4199	Position of pulse wave notch	217007	250686	Complete	Integer		Data	Auxiliary	Unisex	4	1		position of the notch A digital volume pulse can be considered to be the summation of a direct and a reflected component. The direct component is due to transmission of a pressure wave from the left ventricle to the finger via the most direct route. The reflected component is formed by pressure transmitted from the heart to the lower body where it is reflected back up the aorta and thence to the …	http://biobank.ndph.ox.ac.uk/ukb/field.cgi?id=4199
Assessment centre > Physical measures > Arterial stiffness	100007	4200	Position of the shoulder on the pulse waveform	217007	250686	Complete	Integer		Data	Auxiliary	Unisex	4	1		position of the shoulder on the waveform A digital volume pulse can be considered to be the summation of a direct and a reflected component. The direct component is due to transmission of a pressure wave from the left ventricle to the finger via the most direct route. The reflected component is formed by pressure transmitted from the heart to the lower body where it is reflected back up the aorta…	http://biobank.ndph.ox.ac.uk/ukb/field.cgi?id=4200
Assessment centre > Physical measures > Arterial stiffness	100007	4204	Absence of notch position in the pulse waveform	217007	250686	Complete	Categorical single		Data	Auxiliary	Unisex	4	1	12	Has value true if there is no notch position in the waveform	http://biobank.ndph.ox.ac.uk/ukb/field.cgi?id=4204
Assessment centre > Physical measures > Arterial stiffness	100007	4205	Pulse wave pressure versus time response curve	217008	250687	Complete	Compound		Data	Primary	Unisex	4	1		Wave data containing 3 waveforms, each consisting of one direct and one reflected component. A digital volume pulse can be considered to be the summation of a direct and a reflected component. The direct component is due to transmission of a pressure wave from the left ventricle to the finger via the most direct route. The reflected component is formed by pressure transmitted from the heart to th…	http://biobank.ndph.ox.ac.uk/ukb/field.cgi?id=4205
Assessment centre > Physical measures > Arterial stiffness	100007	4206	Arterial stiffness device ID	220761	256283	Complete	Text		Data	Auxiliary	Unisex	4	1		UKB ID number of the instrument that was used to perform stiffness test.	http://biobank.ndph.ox.ac.uk/ukb/field.cgi?id=4206
Assessment centre > Physical measures > Arterial stiffness	100007	4207	Pulse wave velocity (manual entry)	648	648	Complete	Continuous	m/s	Data	Primary	Unisex	4	1		Velocity (manual entry)	http://biobank.ndph.ox.ac.uk/ukb/field.cgi?id=4207
Assessment centre > Physical measures > Hearing test	100049	4229	Triplet played (left)	217748	3777453	Complete	Text		Data	Primary	Unisex	4	15		This is the triplet played in each round of the hearing test (left ear)	http://biobank.ndph.ox.ac.uk/ukb/field.cgi?id=4229
Assessment centre > Physical measures > Hearing test	100049	4230	Signal-to-noise-ratio (SNR) of triplet (left)	217748	3777453	Complete	Integer		Data	Primary	Unisex	4	15		This is the signal-to-noise ratio for each round (left ear)	http://biobank.ndph.ox.ac.uk/ukb/field.cgi?id=4230
Assessment centre > Physical measures > Hearing test	100049	4232	Triplet correct (left)	217354	3774686	Complete	Categorical single		Data	Primary	Unisex	4	15	29	This denotes whether the triplet in each round was correctly heard and entered by the participant (left ear)	http://biobank.ndph.ox.ac.uk/ukb/field.cgi?id=4232
Assessment centre > Physical measures > Hearing test	100049	4233	Mean signal-to-noise ratio (SNR), (left)	217355	3774701	Complete	Continuous		Data	Primary	Unisex	4	15	7667	This is the mean signal-to-noise ratio for rounds 8 onwards (left ear). The triplets played in rounds 1-5 represent the 'hunting phase' where the SNR change is 2 levels (equivalent to 4 dB) harder following a correct response and 2 levels easier following a wrong response, as opposed to a change of 1 level (2 dB) in rounds 8 to 15. Value is stored as -99999 for rounds 1-7.	http://biobank.ndph.ox.ac.uk/ukb/field.cgi?id=4233
Assessment centre > Physical measures > Hearing test	100049	4234	Time to press first digit (left)	217354	3774686	Complete	Integer	deciseconds	Data	Auxiliary	Unisex	4	15		This is the time taken to press the first digit on the touchscreen in each round (left ear). This should not be used as a marker of reaction time as participants were not explicitly instructed to complete the test as quickly as possible.	http://biobank.ndph.ox.ac.uk/ukb/field.cgi?id=4234
Assessment centre > Physical measures > Hearing test	100049	4235	Time to press last digit (left)	217354	3774686	Complete	Integer	deciseconds	Data	Auxiliary	Unisex	4	15		This is the time taken to press the last digit on the touchscreen in each round (left ear). This should not be used as a marker of reaction time as participants were not explicitly instructed to complete the test as quickly as possible.	http://biobank.ndph.ox.ac.uk/ukb/field.cgi?id=4235
Assessment centre > Physical measures > Hearing test	100049	4236	Triplet entered (left)	217354	3774686	Complete	Text		Data	Primary	Unisex	4	15		This is the triplet entered by the participant for each round (left ear).	http://biobank.ndph.ox.ac.uk/ukb/field.cgi?id=4236
Assessment centre > Physical measures > Hearing test	100049	4237	Time to press 'next' (left)	217354	3774686	Complete	Integer	deciseconds	Data	Auxiliary	Unisex	4	15	17	This is the time taken to press the 'next' key on the touchscreen in each round since the triplet played (left ear). This should not be used as a marker of reaction time as participants were not explicity instructed to complete the test as quickly we possible.	http://biobank.ndph.ox.ac.uk/ukb/field.cgi?id=4237
Assessment centre > Physical measures > Hearing test	100049	4238	Keystroke history (left)	217748	3777453	Complete	Text		Data	Auxiliary	Unisex	4	15		This is the keystroke history for the hearing test (left ear)	http://biobank.ndph.ox.ac.uk/ukb/field.cgi?id=4238
Assessment centre > Physical measures > Hearing test	100049	4239	Number of times 'clear' was pressed (left)	217748	3777453	Complete	Integer		Data	Auxiliary	Unisex	4	15		This is the number of times the 'clear' key was pressed to reset the triplet entry during the hearing test for the left ear.	http://biobank.ndph.ox.ac.uk/ukb/field.cgi?id=4239
Assessment centre > Physical measures > Hearing test	100049	4240	Triplet played (right)	217842	3778748	Complete	Text		Data	Primary	Unisex	4	15		This is the triplet played in each round of the hearing test (right ear)	http://biobank.ndph.ox.ac.uk/ukb/field.cgi?id=4240
Assessment centre > Physical measures > Hearing test	100049	4241	Signal-to-noise-ratio (SNR) of triplet (right)	217842	3778748	Complete	Integer		Data	Primary	Unisex	4	15		This is the signal-to-noise ratio for each round (right ear)	http://biobank.ndph.ox.ac.uk/ukb/field.cgi?id=4241
Assessment centre > Physical measures > Hearing test	100049	4242	Triplet entered (right)	217452	3776003	Complete	Text		Data	Primary	Unisex	4	15		This is the triplet entered by the participant for each round (right ear).	http://biobank.ndph.ox.ac.uk/ukb/field.cgi?id=4242
Assessment centre > Physical measures > Hearing test	100049	4243	Triplet correct (right)	217452	3776003	Complete	Categorical single		Data	Primary	Unisex	4	15	29	This denotes whether the triplet in each round was correctly heard and entered by the participant (right ear)	http://biobank.ndph.ox.ac.uk/ukb/field.cgi?id=4243
Assessment centre > Physical measures > Hearing test	100049	4244	Mean signal-to-noise ratio (SNR), (right)	217453	3776018	Complete	Continuous		Data	Primary	Unisex	4	15	7667	This is the mean signal-to-noise ratio for rounds 8 onwards (right ear). The triplets played in rounds 1-5 represent the 'hunting phase' where the SNR change is 2 levels (equivalent to 4 dB) harder following a correct response and 2 levels easier following a wrong response, as opposed to a change of 1 level (2 dB) in rounds 8 to 15. Value is stored as -99999 for rounds 1-7.	http://biobank.ndph.ox.ac.uk/ukb/field.cgi?id=4244
Assessment centre > Physical measures > Hearing test	100049	4245	Time to press first digit (right)	217452	3776003	Complete	Integer	deciseconds	Data	Auxiliary	Unisex	4	15		This is the time taken to press the first digit on the touchscreen in each round (right ear). This should not be used as a marker of reaction time as participants were not explicitly instructed to complete the test as quickly as possible.	http://biobank.ndph.ox.ac.uk/ukb/field.cgi?id=4245
Assessment centre > Physical measures > Hearing test	100049	4246	Time to press last digit (right)	217452	3776003	Complete	Integer	deciseconds	Data	Auxiliary	Unisex	4	15		This is the time taken to press the last digit on the touchscreen in each round (right ear). This should not be used as a marker of reaction time as participants were not explicitly instructed to complete the test as quickly as possible.	http://biobank.ndph.ox.ac.uk/ukb/field.cgi?id=4246
Assessment centre > Physical measures > Hearing test	100049	4247	Time to press 'next' (right)	217452	3776003	Complete	Integer	deciseconds	Data	Auxiliary	Unisex	4	15	17	This is the time taken to press the 'next' key on the touchscreen in each round since the triplet played (right ear). This should not be used as a marker of reaction time as participants were not explicity instructed to complete the test as quickly we possible.	http://biobank.ndph.ox.ac.uk/ukb/field.cgi?id=4247
Assessment centre > Physical measures > Hearing test	100049	4248	Keystroke history (right)	217842	3778748	Complete	Text		Data	Auxiliary	Unisex	4	15		This is the keystroke history for the hearing test (right ear)	http://biobank.ndph.ox.ac.uk/ukb/field.cgi?id=4248
Assessment centre > Physical measures > Hearing test	100049	4249	Number of times 'clear' was pressed (right)	217842	3778748	Complete	Integer		Data	Auxiliary	Unisex	4	15		This is the number of times the 'clear' key was pressed to reset the triplet entry during the hearing test for the right ear.	http://biobank.ndph.ox.ac.uk/ukb/field.cgi?id=4249
Assessment centre > Cognitive function > Numeric memory	100029	4250	Number of digits to be memorised/recalled	90954	813912	Complete	Integer		Data	Auxiliary	Unisex	4	16		This is the length of the number shown to the participant. The length was capped at 12 digits.	http://biobank.ndph.ox.ac.uk/ukb/field.cgi?id=4250
Assessment centre > Cognitive function > Numeric memory	100029	4251	Target number to be memorised	90950	813906	Complete	Text		Data	Auxiliary	Unisex	4	16		The number displayed to the participant.	http://biobank.ndph.ox.ac.uk/ukb/field.cgi?id=4251
Assessment centre > Cognitive function > Numeric memory	100029	4252	Target number to be entered	90950	813906	Complete	Text	milliseconds	Data	Auxiliary	Unisex	4	16		This is the number the participant was expected to enter - the reverse of Field 4251	http://biobank.ndph.ox.ac.uk/ukb/field.cgi?id=4252
Assessment centre > Cognitive function > Numeric memory	100029	4253	Time number displayed for	90950	813906	Complete	Integer	milliseconds	Data	Auxiliary	Unisex	4	16		The time the number to be memorised was visible to the participant.	http://biobank.ndph.ox.ac.uk/ukb/field.cgi?id=4253
Assessment centre > Cognitive function > Numeric memory	100029	4254	Time first key touched	90935	813811	Complete	Integer	milliseconds	Data	Auxiliary	Unisex	4	16		When the participant touched the first key while entering a remembered number.	http://biobank.ndph.ox.ac.uk/ukb/field.cgi?id=4254
Assessment centre > Cognitive function > Numeric memory	100029	4255	Time last key touched	90935	813811	Complete	Integer	milliseconds	Data	Auxiliary	Unisex	4	16		When the participant touched the last key while entering a remembered number.	http://biobank.ndph.ox.ac.uk/ukb/field.cgi?id=4255
Assessment centre > Cognitive function > Numeric memory	100029	4256	Time elapsed	90935	813811	Complete	Integer	milliseconds	Data	Auxiliary	Unisex	4	16		This is the time the participant had been using the touchscreen before beginning the numeric memory test.	http://biobank.ndph.ox.ac.uk/ukb/field.cgi?id=4256
Assessment centre > Cognitive function > Numeric memory	100029	4257	Keystroke history	90954	813912	Complete	Text		Data	Auxiliary	Unisex	4	16		This records the actual keys touched by the participant while entering a number, including edits/deletions.	http://biobank.ndph.ox.ac.uk/ukb/field.cgi?id=4257
Assessment centre > Cognitive function > Numeric memory	100029	4258	Number entered by participant	90935	813811	Complete	Text		Data	Primary	Unisex	4	16		This is the number entered by participant in each round.	http://biobank.ndph.ox.ac.uk/ukb/field.cgi?id=4258
Assessment centre > Cognitive function > Numeric memory	100029	4259	Digits entered correctly	90935	813811	Complete	Categorical single		Data	Primary	Unisex	4	16	29	Indicates whether the participant correctly entered all the digits in reverse order. This is true if Field 4252 is equal to Field 4258	http://biobank.ndph.ox.ac.uk/ukb/field.cgi?id=4259
Assessment centre > Cognitive function > Numeric memory	100029	4260	Round of numeric memory test	90954	813912	Complete	Integer		Data	Primary	Unisex	4	16		Indicates which round of the numeric memory test the associated results belong to.	http://biobank.ndph.ox.ac.uk/ukb/field.cgi?id=4260
Assessment centre > Physical measures > Hearing test	100049	4268	Completion status (left)	219396	257031	Complete	Categorical single		Data	Primary	Unisex	4	1	30	This denotes whether the hearing test was not-started, abandoned or completed (left ear).	http://biobank.ndph.ox.ac.uk/ukb/field.cgi?id=4268
Assessment centre > Physical measures > Hearing test	100049	4269	Number of triplets attempted (left)	219396	257031	Complete	Integer		Data	Primary	Unisex	4	1		This is the number of triplet rounds attempted (0-15), for the left ear.	http://biobank.ndph.ox.ac.uk/ukb/field.cgi?id=4269
Assessment centre > Physical measures > Hearing test	100049	4270	Volume level set by participant (left)	217748	255019	Complete	Categorical single		Data	Primary	Unisex	4	1	15	Volume level set by participant for left ear as a percentage of the maximum volume. Note that these value do not have some absolute correspondence to a dB scale as the maximum volume could vary between pieces of equipment and the choice might have been influenced by the level of background noise in the touchscreen area.	http://biobank.ndph.ox.ac.uk/ukb/field.cgi?id=4270
Assessment centre > Physical measures > Hearing test	100049	4272	Duration of hearing test (left)	219396	257031	Complete	Integer	deciseconds	Data	Auxiliary	Unisex	4	1		This is the total duration of the hearing test for the left ear. This should not be used as a marker of reaction time as participants were not explicity instructed to complete the test as quickly as possible.	http://biobank.ndph.ox.ac.uk/ukb/field.cgi?id=4272
Assessment centre > Physical measures > Hearing test	100049	4275	Completion status (right)	219535	257225	Complete	Categorical single		Data	Primary	Unisex	4	1	30	This denotes whether the hearing test was not-started, abandoned or completed (right ear).	http://biobank.ndph.ox.ac.uk/ukb/field.cgi?id=4275
Assessment centre > Physical measures > Hearing test	100049	4276	Number of triplets attempted (right)	219535	257225	Complete	Integer		Data	Primary	Unisex	4	1		This is the number of triplet rounds attempted (0-15), for the right ear.	http://biobank.ndph.ox.ac.uk/ukb/field.cgi?id=4276
Assessment centre > Physical measures > Hearing test	100049	4277	Volume level set by participant (right)	217842	255146	Complete	Categorical single		Data	Primary	Unisex	4	1	15	Volume level set by participant for right ear as a percentage of the maximum volume. Note that these value do not have some absolute correspondence to a dB scale as the maximum volume could vary between pieces of equipment and the choice might have been influenced by the level of background noise in the touchscreen area.	http://biobank.ndph.ox.ac.uk/ukb/field.cgi?id=4277
Assessment centre > Physical measures > Hearing test	100049	4279	Duration of hearing test (right)	219535	257225	Complete	Integer		Data	Auxiliary	Unisex	4	1		This is the total duration of the hearing test for the left ear. This should not be used as a marker of reaction time as participants were not explicity instructed to complete the test as quickly as possible.	http://biobank.ndph.ox.ac.uk/ukb/field.cgi?id=4279
Assessment centre > Cognitive function > Numeric memory	100029	4281	Completion status of numeric memory test	91280	100088	Complete	Categorical single		Data	Primary	Unisex	4	1	31	Completion status of numeric memory test	http://biobank.ndph.ox.ac.uk/ukb/field.cgi?id=4281
Assessment centre > Cognitive function > Numeric memory	100029	4282	Maximum digits remembered correctly	91280	100088	Complete	Integer		Data	Primary	Unisex	4	1	100696	Longest number correctly recalled during the numeric memory test. A value of -1 is recorded if the participant chose to abandon the test before completing the first round.	http://biobank.ndph.ox.ac.uk/ukb/field.cgi?id=4282
Assessment centre > Cognitive function > Numeric memory	100029	4283	Number of rounds of numeric memory test performed	91280	100088	Complete	Integer	rounds	Data	Primary	Unisex	4	1	100696	Number of rounds of numeric memory test performed	http://biobank.ndph.ox.ac.uk/ukb/field.cgi?id=4283
Assessment centre > Cognitive function > Numeric memory	100029	4285	Time to complete test	91280	100088	Complete	Integer	deciseconds	Data	Auxiliary	Unisex	4	1		Total time use by numeric memory test from first to last rounds.	http://biobank.ndph.ox.ac.uk/ukb/field.cgi?id=4285
Assessment centre > Cognitive function > Prospective memory	100031	4286	Time when initial screen shown	221788	258227	Complete	Time		Data	Primary	Unisex	4	1			http://biobank.ndph.ox.ac.uk/ukb/field.cgi?id=4286
Assessment centre > Cognitive function > Prospective memory	100031	4287	Test completion status	221787	258226	Complete	Categorical single		Data	Primary	Unisex	4	1	32		http://biobank.ndph.ox.ac.uk/ukb/field.cgi?id=4287
Assessment centre > Cognitive function > Prospective memory	100031	4288	Time to answer	221787	258226	Complete	Integer	seconds	Data	Primary	Unisex	4	1		This is the time between completing the initial prompt and displaying answer. Between the initial prompt and the final challenge, various other tests were done so the time here depends strongly on how long the participants took to do these intervening tests and the number/complexity of them. The number of intervening tests has varied throughout the study, generally being larger at the imaging cen…	http://biobank.ndph.ox.ac.uk/ukb/field.cgi?id=4288
Assessment centre > Cognitive function > Prospective memory	100031	4289	Time screen exited	221788	258227	Complete	Time		Data	Primary	Unisex	4	1			http://biobank.ndph.ox.ac.uk/ukb/field.cgi?id=4289
Assessment centre > Cognitive function > Prospective memory	100031	4290	Duration screen displayed	221787	258226	Complete	Integer	deciseconds	Data	Primary	Unisex	4	1		Time for which screen was visible.	http://biobank.ndph.ox.ac.uk/ukb/field.cgi?id=4290
Assessment centre > Cognitive function > Prospective memory	100031	4291	Number of attempts	221787	258225	Complete	Integer		Data	Primary	Unisex	4	1			http://biobank.ndph.ox.ac.uk/ukb/field.cgi?id=4291
Assessment centre > Cognitive function > Prospective memory	100031	4292	PM: initial answer	221787	258226	Complete	Categorical single		Data	Primary	Unisex	4	1	16	Participants were allowed up to 2 attempts to correctly recall the colour/shape shown to them earlier in the touchscreen section. This is the first answer they gave.	http://biobank.ndph.ox.ac.uk/ukb/field.cgi?id=4292
Assessment centre > Cognitive function > Prospective memory	100031	4293	PM: final answer	221787	258226	Complete	Categorical single		Data	Primary	Unisex	4	1	16	Participants were allowed up to 2 attempts to correctly recall the colour/shape shown to them earlier in the touchscreen section. This is the final answer they gave - whether it is their first or second attempt can be gauged from Field 4291.	http://biobank.ndph.ox.ac.uk/ukb/field.cgi?id=4293
Assessment centre > Cognitive function > Prospective memory	100031	4294	Final attempt correct	221787	258226	Complete	Categorical single		Data	Primary	Unisex	4	1	29	True if final answer given was correct.	http://biobank.ndph.ox.ac.uk/ukb/field.cgi?id=4294
Assessment centre > Cognitive function > Prospective memory	100031	4295	History of attempts	221787	258226	Complete	Text		Data	Primary	Unisex	4	1		Records the history of attempts the user made at answering.	http://biobank.ndph.ox.ac.uk/ukb/field.cgi?id=4295
Assessment centre > Touchscreen > Lifestyle and environment > Alcohol	100051	4407	Average monthly red wine intake	55018	60773	Complete	Integer	glasses	Data	Primary	Unisex	4	1	100291	ACE touchscreen question \In an average MONTH	how many glasses of RED wine would you drink? (There are six glasses in an average bottle)\" The following checks were performed: If answer If answer > 250 then rejected If answer > 10 then participant asked to confirm If the participant activated the Help button they were shown the message: Please include sparkling red wine here. Field 4407 was collected from participants who indicated they drin…
Assessment centre > Touchscreen > Lifestyle and environment > Alcohol	100051	4418	Average monthly champagne plus white wine intake	55018	60773	Complete	Integer	glasses	Data	Primary	Unisex	4	1	100291	ACE touchscreen question \In an average MONTH	how many glasses of WHITE wine or champagne would you drink? (There are six glasses in an average bottle)\" The following checks were performed: If answer If answer > 250 then rejected If answer > 10 then participant asked to confirm If the participant activated the Help button they were shown the message: Please include sparkling white wine here. Field 4418 was collected from participants who in…
Assessment centre > Touchscreen > Lifestyle and environment > Alcohol	100051	4429	Average monthly beer plus cider intake	55018	60773	Complete	Integer	pints	Data	Primary	Unisex	4	1	100291	ACE touchscreen question \In an average MONTH	how many pints of beer or cider would you drink? (Include bitter
Assessment centre > Touchscreen > Lifestyle and environment > Alcohol	100051	4440	Average monthly spirits intake	55018	60773	Complete	Integer	measures	Data	Primary	Unisex	4	1	100291	ACE touchscreen question \In an average MONTH	how many measures of spirits or liqueurs would you drink? (there are 25 standard measures in a normal sized bottle; spirits include drinks such as whisky
Assessment centre > Touchscreen > Lifestyle and environment > Alcohol	100051	4451	Average monthly fortified wine intake	55018	60773	Complete	Integer	glasses	Data	Primary	Unisex	4	1	100291	ACE touchscreen question \In an average MONTH	how many glasses of fortified wine would you drink? (There are 12 glasses in an average bottle) (Fortified wines include drinks such as sherry
Assessment centre > Touchscreen > Lifestyle and environment > Alcohol	100051	4462	Average monthly intake of other alcoholic drinks	55018	60773	Complete	Integer	glasses	Data	Primary	Unisex	4	1	100291	ACE touchscreen question \In an average MONTH	how many glasses of other alcoholic drinks (such as alcopops) would you drink?\" The following checks were performed: If answer Field 4462 was collected from participants who indicated they drink alcohol on special occasions or one to three times a month
Assessment centre > Touchscreen > Family history	100034	4501	Non-accidental death in close genetic family	221656	259455	Complete	Categorical single		Data	Primary	Unisex	4	1	100349	Introduced part way through fieldwork in April 2009. ACE touchscreen question \Have any of your mother	father
Assessment centre > Touchscreen > Psychosocial factors > Mental health	100060	4526	Happiness	224820	263264	Complete	Categorical single		Data	Primary	Unisex	4	1	100478	ACE touchscreen question \In general how happy are you?\" Question was introduced into the touchscreen interview part way through fieldwork in April 2009."	http://biobank.ndph.ox.ac.uk/ukb/field.cgi?id=4526
Assessment centre > Touchscreen > Psychosocial factors > Mental health	100060	4537	Work/job satisfaction	224820	263264	Complete	Categorical single		Data	Primary	Unisex	4	1	100479	ACE touchscreen question \In general how satisfied are you with the WORK that you do?\" Question was introduced part way through fieldwork in April 2009."	http://biobank.ndph.ox.ac.uk/ukb/field.cgi?id=4537
Assessment centre > Touchscreen > Psychosocial factors > Mental health	100060	4548	Health satisfaction	224820	263264	Complete	Categorical single		Data	Primary	Unisex	4	1	100478	ACE touchscreen question \In general how satisfied are you with your HEALTH?\" Question was introduced part way through fieldwork in April 2009."	http://biobank.ndph.ox.ac.uk/ukb/field.cgi?id=4548
Assessment centre > Touchscreen > Psychosocial factors > Mental health	100060	4559	Family relationship satisfaction	224820	263264	Complete	Categorical single		Data	Primary	Unisex	4	1	100478	ACE touchscreen question \In general how satisfied are you with your FAMILY RELATIONSHIPS?\" Question was introduced part way through fieldwork in April 2009."	http://biobank.ndph.ox.ac.uk/ukb/field.cgi?id=4559
Assessment centre > Touchscreen > Psychosocial factors > Mental health	100060	4570	Friendships satisfaction	224820	263264	Complete	Categorical single		Data	Primary	Unisex	4	1	100478	ACE touchscreen question \In general how satisfied are you with your FRIENDSHIPS?\" Question was introduced part way through fieldwork in April 2009."	http://biobank.ndph.ox.ac.uk/ukb/field.cgi?id=4570
Assessment centre > Touchscreen > Psychosocial factors > Mental health	100060	4581	Financial situation satisfaction	224820	263264	Complete	Categorical single		Data	Primary	Unisex	4	1	100478	ACE touchscreen question \In general how satisfied are you with your FINANCIAL SITUATION?\" Question was introduced part way through fieldwork in April 2009."	http://biobank.ndph.ox.ac.uk/ukb/field.cgi?id=4581
Assessment centre > Touchscreen > Psychosocial factors > Mental health	100060	4598	Ever depressed for a whole week	224820	263264	Complete	Categorical single		Data	Primary	Unisex	4	1	100349	ACE touchscreen question \Looking back over your life	have you ever had a time when you were feeling depressed or down for at least a whole week?\" Question was introduced part way through fieldwork in April 2009."
Assessment centre > Touchscreen > Psychosocial factors > Mental health	100060	4609	Longest period of depression	118633	134082	Complete	Integer	weeks	Data	Primary	Unisex	4	1	100291	ACE touchscreen question \How many weeks was the longest period when you were feeling depressed or down?\" Question was introduced part way through fieldwork in April 2009. The following checks were performed: If answer If answer > 999 then rejected Field 4609 was collected from participants who indicated they have felt depressed or down for at least a whole week	as defined by their answers to Field 4598"
Assessment centre > Touchscreen > Psychosocial factors > Mental health	100060	4620	Number of depression episodes	118633	134082	Complete	Integer	periods	Data	Primary	Unisex	4	1	100291	ACE touchscreen question \How many periods have you had when you were feeling depressed or down for at least a whole week?\" Question was introduced part way through fieldwork in April 2009. The following checks were performed: If answer If answer > 9999 then rejected Field 4620 was collected from participants who indicated they have felt depressed or down for at least a whole week	as defined by their answers to Field 4598"
Assessment centre > Touchscreen > Psychosocial factors > Mental health	100060	4631	Ever unenthusiastic/disinterested for a whole week	224820	263264	Complete	Categorical single		Data	Primary	Unisex	4	1	100349	ACE touchscreen question \Have you ever had a time when you were uninterested in things or unable to enjoy the things you used to for at least a whole week? \" Question was introduced part way through fieldwork in April 2009."	http://biobank.ndph.ox.ac.uk/ukb/field.cgi?id=4631
Assessment centre > Touchscreen > Psychosocial factors > Mental health	100060	4642	Ever manic/hyper for 2 days	224820	263264	Complete	Categorical single		Data	Primary	Unisex	4	1	100349	ACE touchscreen question \Have you ever had a period of time lasting at least two days when you were feeling so good	\"high\"
Assessment centre > Touchscreen > Psychosocial factors > Mental health	100060	4653	Ever highly irritable/argumentative for 2 days	224820	263264	Complete	Categorical single		Data	Primary	Unisex	4	1	100349	ACE touchscreen question \Have you ever had a period of time lasting at least two days when you were so irritable that you found yourself shouting at people or starting fights or arguments?\" Question was introduced part way through fieldwork in April 2009."	http://biobank.ndph.ox.ac.uk/ukb/field.cgi?id=4653
Assessment centre > Touchscreen > Sociodemographics > Other sociodemographic factors	100067	4674	Private healthcare	224820	263264	Complete	Categorical single		Data	Primary	Unisex	4	1	100511	ACE touchscreen question \Do you use private healthcare?\""	http://biobank.ndph.ox.ac.uk/ukb/field.cgi?id=4674
Assessment centre > Touchscreen > Health and medical history > Eyesight	100041	4689	Age glaucoma diagnosed	4871	5332	Complete	Integer	years	Data	Primary	Unisex	4	1	100291	ACE touchscreen question \What was your age when glaucoma was first diagnosed?\" The following checks were performed: If answer If answer > Participants age then rejected If answer If answer > 69 then participant asked to confirm If the participant activated the Help button they were shown the message: If you are unsure	please provide an estimate or select Do not know. Field 4689 was collected from participants who indicated they have glaucoma
Assessment centre > Touchscreen > Health and medical history > Eyesight	100041	4700	Age cataract diagnosed	18195	19662	Complete	Integer	years	Data	Primary	Unisex	4	1	100291	ACE touchscreen question \What was your age when a cataract was first diagnosed?\" The following checks were performed: If answer If answer > Participants age then rejected If answer If answer > 69 then participant asked to confirm If the participant activated the Help button they were shown the message: If you are unsure	please provide an estimate or select Do not know. Field 4700 was collected from participants who indicated they have cataract
Assessment centre > Touchscreen > Health and medical history > Breathing	100037	4717	Shortness of breath walking on level ground	224820	263264	Complete	Categorical single		Data	Primary	Unisex	4	1	100349	ACE touchscreen question \Do you get short of breath walking with people of your own age on level ground?\""	http://biobank.ndph.ox.ac.uk/ukb/field.cgi?id=4717
Assessment centre > Touchscreen > Health and medical history > Claudication and peripheral artery disease	100038	4728	Leg pain on walking	224820	263264	Complete	Categorical single		Data	Primary	Unisex	4	1	100349	ACE touchscreen question \Do you get a pain in either leg on walking?\""	http://biobank.ndph.ox.ac.uk/ukb/field.cgi?id=4728
Assessment centre > Touchscreen > Health and medical history > Hearing	100043	4792	Cochlear implant	224679	263118	Complete	Categorical single		Data	Primary	Unisex	4	1	100352	ACE touchscreen question \Do you have a cochlear implant?\" Field 4792 was collected from all participants except those who indicated they were completely deaf	as defined by their answers to Field 2247"
Assessment centre > Touchscreen > Health and medical history > Hearing	100043	4803	Tinnitus	224679	263118	Complete	Categorical single		Data	Primary	Unisex	4	1	100635	ACE touchscreen question \Do you get or have you had noises (such as ringing or buzzing) in your head or in one or both ears that lasts for more than five minutes at a time?\" Field 4803 was collected from all participants except those who indicated they were completely deaf	as defined by their answers to Field 2247"
Assessment centre > Touchscreen > Health and medical history > Hearing	100043	4814	Tinnitus severity/nuisance	70054	78467	Complete	Categorical single		Data	Primary	Unisex	4	1	100636	ACE touchscreen question \How much do these noises worry	annoy or upset you when they are at their worst?\" Field 4814 was collected from participants who hear or heard noises (such as ringing or buzzing) in their head or in one or both ears that last for more than five minutes at a time
Assessment centre > Touchscreen > Health and medical history > Hearing	100043	4825	Noisy workplace	224679	263118	Complete	Categorical single		Data	Primary	Unisex	4	1	100637	ACE touchscreen question \Have you ever worked in a noisy place where you had to shout to be heard?\" Field 4825 was collected from all participants except those who indicated they were completely deaf	as defined by their answers to Field 2247"
Assessment centre > Touchscreen > Health and medical history > Hearing	100043	4836	Loud music exposure frequency	224679	263118	Complete	Categorical single		Data	Primary	Unisex	4	1	100637	ACE touchscreen question \Have you ever listened to music for more than 3 hours per week at a volume which you would need to shout to be heard or	if wearing headphones
Assessment centre > Physical measures > Hearing test	100049	4849	Hearing test done	223891	262247	Complete	Categorical single		Data	Primary	Unisex	4	1	100640	ACE touchscreen question \We would now like to measure your hearing using the headphones provided. Are you happy to do this? (If you are wearing a hearing aid	please remove it before putting the headphones on. If you cannot find the headphones
Assessment centre > Cognitive function > Fluid intelligence / reasoning	100027	4924	Attempted fluid intelligence (FI) test.	218442	254608	Complete	Categorical single		Data	Primary	Unisex	4	1	100642	ACE touchscreen question \In this next game you will have two minutes to do as many puzzle questions as possible. Don't spend too long on any one puzzle - you can skip any puzzle if you wish.\". Participants were offered the chance to skip the Fluid Intelligence test at this point."	http://biobank.ndph.ox.ac.uk/ukb/field.cgi?id=4924
Assessment centre > Cognitive function > Fluid intelligence / reasoning	100027	4935	FI1 : numeric addition test	215112	250817	Complete	Categorical single		Data	Primary	Unisex	4	1	100643	ACE touchscreen question \Add the following numbers together: 1 2 3 4 5 - is the answer?\". Part 1 of Fluid Intelligence test. Asked to choose from 13	14
Assessment centre > Cognitive function > Fluid intelligence / reasoning	100027	4946	FI2 : identify largest number	214642	250281	Complete	Categorical single		Data	Primary	Unisex	4	1	100644	ACE touchscreen question \Which number is the largest?\". Part 2 of Fluid Intelligence test. Asked to choose from 642	308
Assessment centre > Cognitive function > Fluid intelligence / reasoning	100027	4957	FI3 : word interpolation	214513	250127	Complete	Categorical single		Data	Primary	Unisex	4	1	100645	ACE touchscreen question \Bud is to Flower as Child is to?\". Part 3 of Fluid Intelligence test. Offered choice from Grow	Develop
Assessment centre > Cognitive function > Fluid intelligence / reasoning	100027	4968	FI4 : positional arithmetic	214126	249691	Complete	Categorical single		Data	Primary	Unisex	4	1	100646	ACE touchscreen question \11 12 13 14 15 16 17 18 Divide the sixth number to the right of twelve by three. Is the answer?\". Part 4 of Fluid Intelligence test. Offered choice from 5	6
Assessment centre > Cognitive function > Fluid intelligence / reasoning	100027	4979	FI5 : family relationship calculation	208914	243844	Complete	Categorical single		Data	Primary	Unisex	4	1	100647	ACE touchscreen question \If Truda's mother's brother is Tim's sister's father	what relation is Truda to Tim?\". Part 5 of Fluid Intelligence test. Offered choice from Aunt
Assessment centre > Cognitive function > Fluid intelligence / reasoning	100027	4990	FI6 : conditional arithmetic	188685	219723	Complete	Categorical single		Data	Primary	Unisex	4	1	100648	ACE touchscreen question \If sixty is more than half of seventy-five	multiply twenty-three by three. If not subtract 15 from eighty-five. Is the answer?\". Part 6 of Fluid Intelligence test. Offered choice from 68
Assessment centre > Cognitive function > Fluid intelligence / reasoning	100027	5001	FI7 : synonym	155473	180128	Complete	Categorical single		Data	Primary	Unisex	4	1	100649	ACE touchscreen question \Stop means the same as?\". Part 7 of Fluid Intelligence test. Offered choice from Pause	Close
Assessment centre > Cognitive function > Fluid intelligence / reasoning	100027	5012	FI8 : chained arithmetic	141770	163941	Complete	Categorical single		Data	Primary	Unisex	4	1	100650	ACE touchscreen question \If David is twenty-one and Owen is nineteen and Daniel is nine years younger than David	what is half their combined age?\". Part 8 of Fluid Intelligence test. Offered choice from 25
Assessment centre > Touchscreen > Family history	100034	5057	Number of older siblings	196922	230648	Complete	Integer		Data	Primary	Unisex	4	1	100291	This question was introduced part way through fieldwork in April 2009. ACE touchscreen question \How many OLDER brothers/sisters do you have? (Please include those who have died	and twins. Do not include half-
Assessment centre > Eye measures > Visual acuity	100017	5074	Number of letters shown in round (left)	133029	391708	Complete	Integer		Data	Auxiliary	Unisex	2	16		Visual acuity (left), number of letters shown in round	http://biobank.ndph.ox.ac.uk/ukb/field.cgi?id=5074
Assessment centre > Eye measures > Visual acuity	100017	5075	Number of letters shown in round (right)	133079	385326	Complete	Integer		Data	Auxiliary	Unisex	2	16		Visual acuity (right), number of letters shown in round	http://biobank.ndph.ox.ac.uk/ukb/field.cgi?id=5075
Assessment centre > Eye measures > Visual acuity	100017	5076	Number of letters correct in round (right)	133079	385326	Complete	Integer		Data	Auxiliary	Unisex	2	16		Visual acuity (right), number of letters correct in round	http://biobank.ndph.ox.ac.uk/ukb/field.cgi?id=5076
Assessment centre > Eye measures > Visual acuity	100017	5077	Number of letters correct in round (left)	133029	391708	Complete	Integer		Data	Auxiliary	Unisex	2	16		Visual acuity (left), number of letters correct in round	http://biobank.ndph.ox.ac.uk/ukb/field.cgi?id=5077
Assessment centre > Eye measures > Visual acuity	100017	5078	logMAR in round (left)	133029	391708	Complete	Continuous		Data	Auxiliary	Unisex	2	16		Visual acuity (left), logMAR for round	http://biobank.ndph.ox.ac.uk/ukb/field.cgi?id=5078
Assessment centre > Eye measures > Visual acuity	100017	5079	logMAR in round (right)	133079	385326	Complete	Continuous		Data	Auxiliary	Unisex	2	16		Visual acuity (right), logMAR for round	http://biobank.ndph.ox.ac.uk/ukb/field.cgi?id=5079
Assessment centre > Eye measures > Visual acuity	100017	5080	Displayed letters in round (right)	133079	385326	Complete	Text		Data	Auxiliary	Unisex	2	16		Visual acuity (right), displayed letters in round	http://biobank.ndph.ox.ac.uk/ukb/field.cgi?id=5080
Assessment centre > Eye measures > Visual acuity	100017	5081	Displayed letters in round (left)	133029	391708	Complete	Text		Data	Auxiliary	Unisex	2	16		Visual acuity (left), displayed letters in round	http://biobank.ndph.ox.ac.uk/ukb/field.cgi?id=5081
Assessment centre > Eye measures > Visual acuity	100017	5082	Visual acuity result in round (left)	133029	391708	Complete	Text		Data	Auxiliary	Unisex	2	16		Visual acuity (left), letter-by-letter result for round Value is 1 for correct letter, 0 for error. Ordering is same as Field 5081.	http://biobank.ndph.ox.ac.uk/ukb/field.cgi?id=5082
Assessment centre > Eye measures > Visual acuity	100017	5083	Visual acuity result in round (right)	133079	385326	Complete	Text		Data	Auxiliary	Unisex	2	16		Visual acuity (left), letter-by-letter result for round Value is 1 for correct letter, 0 for error. Ordering is same as Field 5080.	http://biobank.ndph.ox.ac.uk/ukb/field.cgi?id=5083
Assessment centre > Eye measures > Refractometry > Refractometer 1	100014	5084	Spherical power (right)	129689	400995	Complete	Continuous	diopters	Data	Primary	Unisex	2	10		This is the spherical power of refractometry results for the right eye (0.00 indicates none)	http://biobank.ndph.ox.ac.uk/ukb/field.cgi?id=5084
Assessment centre > Eye measures > Refractometry > Refractometer 1	100014	5085	Spherical power (left)	129225	399004	Complete	Continuous	diopters	Data	Primary	Unisex	2	10		This is the spherical power of refractometry results for the left eye (0.00 indicates none)	http://biobank.ndph.ox.ac.uk/ukb/field.cgi?id=5085
Assessment centre > Eye measures > Refractometry > Refractometer 1	100014	5086	Cylindrical power (left)	129225	399004	Complete	Continuous	diopters	Data	Primary	Unisex	2	10		This is the cylindrical power of refractometry results for the left eye (0.00 indicates none)	http://biobank.ndph.ox.ac.uk/ukb/field.cgi?id=5086
Assessment centre > Eye measures > Refractometry > Refractometer 1	100014	5087	Cylindrical power (right)	129689	400995	Complete	Continuous	diopters	Data	Primary	Unisex	2	10		This is the cylindrical power of refractometry results for the right eye (0.00 indicates none)	http://biobank.ndph.ox.ac.uk/ukb/field.cgi?id=5087
Assessment centre > Eye measures > Refractometry > Refractometer 1	100014	5088	Astigmatism angle (right)	129689	400889	Complete	Integer	degrees	Data	Primary	Unisex	2	10		This is the astigmatism axial angle of refractometry results for the right eye (blank value indicates no cylinder power)	http://biobank.ndph.ox.ac.uk/ukb/field.cgi?id=5088
Assessment centre > Eye measures > Refractometry > Refractometer 1	100014	5089	Astigmatism angle (left)	129225	398905	Complete	Integer	degrees	Data	Primary	Unisex	2	10		This is the astigmatism axial angle of refractometry results for the left eye (blank value indicates no cylinder power)	http://biobank.ndph.ox.ac.uk/ukb/field.cgi?id=5089
Assessment centre > Eye measures > Refractometry > Refractometer 1	100014	5090	Refractometry result unreliable (left)	7317	16115	Complete	Categorical single		Data	Primary	Unisex	2	9	1204	This data field is a string-encoded value meaning refractometry results are unreliable for the left eye	http://biobank.ndph.ox.ac.uk/ukb/field.cgi?id=5090
Assessment centre > Eye measures > Refractometry > Refractometer 1	100014	5091	Refractometry result unreliable (right)	10469	23307	Complete	Categorical single		Data	Primary	Unisex	2	7	1204	This data field is a string-encoded value meaning refractometry results are unreliable for the right eye	http://biobank.ndph.ox.ac.uk/ukb/field.cgi?id=5091
Assessment centre > Eye measures > Refractometry > Refractometer 1	100014	5096	3mm weak meridian (left)	124509	376057	Complete	Continuous	diopters	Data	Primary	Unisex	2	6		This is the weak meridian of keratometry results taken at 3mm for the left eye	http://biobank.ndph.ox.ac.uk/ukb/field.cgi?id=5096
Assessment centre > Eye measures > Refractometry > Refractometer 1	100014	5097	6mm weak meridian (left)	107672	306942	Complete	Continuous	diopters	Data	Primary	Unisex	2	6		This is the weak meridian of keratometry results taken at 3mm for the left eye	http://biobank.ndph.ox.ac.uk/ukb/field.cgi?id=5097
Assessment centre > Eye measures > Refractometry > Refractometer 1	100014	5098	6mm weak meridian (right)	108801	301489	Complete	Continuous	diopters	Data	Primary	Unisex	2	6		This is the weak meridian of keratometry results taken at 6mm for the right eye	http://biobank.ndph.ox.ac.uk/ukb/field.cgi?id=5098
Assessment centre > Eye measures > Refractometry > Refractometer 1	100014	5099	3mm weak meridian (right)	124490	367891	Complete	Continuous	diopters	Data	Primary	Unisex	2	6		This is the weak meridian of keratometry results taken at 3mm for the right eye	http://biobank.ndph.ox.ac.uk/ukb/field.cgi?id=5099
Assessment centre > Eye measures > Refractometry > Refractometer 1	100014	5100	3mm weak meridian angle (right)	124490	367891	Complete	Integer	degrees	Data	Primary	Unisex	2	6		This is the weak meridian angle of keratometry results taken at 3mm for the right eye (blank indicates no cylinder power)	http://biobank.ndph.ox.ac.uk/ukb/field.cgi?id=5100
Assessment centre > Eye measures > Refractometry > Refractometer 1	100014	5101	6mm weak meridian angle (right)	108801	301489	Complete	Integer	degrees	Data	Primary	Unisex	2	6		This is the weak meridian angle of keratometry results taken at 6mm for the right eye (blank indicates no cylinder power)	http://biobank.ndph.ox.ac.uk/ukb/field.cgi?id=5101
Assessment centre > Eye measures > Refractometry > Refractometer 1	100014	5102	6mm weak meridian angle (left)	107672	306942	Complete	Integer	degrees	Data	Primary	Unisex	2	6		This is the weak meridian angle of keratometry results taken at 6mm for the left eye (blank indicates no cylinder power)	http://biobank.ndph.ox.ac.uk/ukb/field.cgi?id=5102
Assessment centre > Eye measures > Refractometry > Refractometer 1	100014	5103	3mm weak meridian angle (left)	124509	376057	Complete	Integer	degrees	Data	Primary	Unisex	2	6		This is the weak meridian angle of keratometry results taken at 3mm for the left eye (blank indicates no cylinder power)	http://biobank.ndph.ox.ac.uk/ukb/field.cgi?id=5103
Assessment centre > Eye measures > Refractometry > Refractometer 1	100014	5104	3mm strong meridian angle (left)	124509	376057	Complete	Integer	degrees	Data	Primary	Unisex	2	6		This is the strong meridian angle of keratometry results taken at 3mm for the left eye (blank indicates no cylinder power)	http://biobank.ndph.ox.ac.uk/ukb/field.cgi?id=5104
Assessment centre > Eye measures > Refractometry > Refractometer 1	100014	5105	6mm strong meridian angle (left)	107672	306942	Complete	Integer	degrees	Data	Primary	Unisex	2	6		This is the strong meridian angle of keratometry results taken at 6mm for the left eye (blank indicates no cylinder power)	http://biobank.ndph.ox.ac.uk/ukb/field.cgi?id=5105
Assessment centre > Eye measures > Refractometry > Refractometer 1	100014	5106	6mm strong meridian angle (right)	108801	301489	Complete	Integer	degrees	Data	Primary	Unisex	2	6		This is the strong meridian angle of keratometry results taken at 6mm for the right eye (blank indicates no cylinder power)	http://biobank.ndph.ox.ac.uk/ukb/field.cgi?id=5106
Assessment centre > Eye measures > Refractometry > Refractometer 1	100014	5107	3mm strong meridian angle (right)	124490	367891	Complete	Integer		Data	Primary	Unisex	2	6		This is the strong meridian angle of keratometry results taken at 3mm for the right eye (blank indicates no cylinder power)	http://biobank.ndph.ox.ac.uk/ukb/field.cgi?id=5107
Assessment centre > Eye measures > Refractometry > Refractometer 1	100014	5108	3mm asymmetry angle (right)	121894	356591	Complete	Integer		Data	Primary	Unisex	2	6		This is the asymmetric angle of keratometry results taken at 3mm for the right eye (blank indicates no asymmetry)	http://biobank.ndph.ox.ac.uk/ukb/field.cgi?id=5108
Assessment centre > Eye measures > Refractometry > Refractometer 1	100014	5109	6mm asymmetry angle (right)	67156	176164	Complete	Integer		Data	Primary	Unisex	2	6		This is the asymmetric angle of keratometry results taken at 6mm for the right eye (blank indicates no asymmetry)	http://biobank.ndph.ox.ac.uk/ukb/field.cgi?id=5109
Assessment centre > Eye measures > Refractometry > Refractometer 1	100014	5110	6mm asymmetry angle (left)	66211	179700	Complete	Integer		Data	Primary	Unisex	2	6		This is the asymmetric angle of keratometry results taken at 6mm for the left eye (blank indicates no asymmetry)	http://biobank.ndph.ox.ac.uk/ukb/field.cgi?id=5110
Assessment centre > Eye measures > Refractometry > Refractometer 1	100014	5111	3mm asymmetry angle (left)	121662	364448	Complete	Integer		Data	Primary	Unisex	2	6		This is the asymmetric angle of keratometry results taken at 3mm for the left eye (blank indicates no asymmetry)	http://biobank.ndph.ox.ac.uk/ukb/field.cgi?id=5111
Assessment centre > Eye measures > Refractometry > Refractometer 1	100014	5112	3mm cylindrical power angle (left)	124490	375436	Complete	Integer	degrees	Data	Primary	Unisex	2	6		This is the cylindrical power angle of keratometry results taken at 3mm for the left eye (blank indicates none)	http://biobank.ndph.ox.ac.uk/ukb/field.cgi?id=5112
Assessment centre > Eye measures > Refractometry > Refractometer 1	100014	5113	6mm cylindrical power angle (left)	107641	306400	Complete	Integer		Data	Primary	Unisex	2	6		This is the cylindrical power angle of keratometry results taken at 6mm for the left eye (blank indicates none)	http://biobank.ndph.ox.ac.uk/ukb/field.cgi?id=5113
Assessment centre > Eye measures > Refractometry > Refractometer 1	100014	5114	6mm cylindrical power angle (right)	108773	300957	Complete	Integer		Data	Primary	Unisex	2	6		This is the cylindrical power angle of keratometry results taken at 6mm for the right eye (blank indicates none)	http://biobank.ndph.ox.ac.uk/ukb/field.cgi?id=5114
Assessment centre > Eye measures > Refractometry > Refractometer 1	100014	5115	3mm cylindrical power angle (right)	124478	367242	Complete	Integer		Data	Primary	Unisex	2	6		This is the cylindrical power angle of keratometry results taken at 3mm for the right eye (blank indicates none)	http://biobank.ndph.ox.ac.uk/ukb/field.cgi?id=5115
Assessment centre > Eye measures > Refractometry > Refractometer 1	100014	5116	3mm cylindrical power (right)	124490	367891	Complete	Continuous	diopters	Data	Primary	Unisex	2	6		This is the cylindrical power of keratometry results taken at 3mm for the right eye (0 indicates none)	http://biobank.ndph.ox.ac.uk/ukb/field.cgi?id=5116
Assessment centre > Eye measures > Refractometry > Refractometer 1	100014	5117	6mm cylindrical power (right)	108801	301489	Complete	Continuous	diopters	Data	Primary	Unisex	2	6		This is the cylindrical power of keratometry results taken at 6mm for the right eye (0 indicates none)	http://biobank.ndph.ox.ac.uk/ukb/field.cgi?id=5117
Assessment centre > Eye measures > Refractometry > Refractometer 1	100014	5118	6mm cylindrical power (left)	107672	306942	Complete	Continuous	diopters	Data	Primary	Unisex	2	6		This is the cylindrical power of keratometry results taken at 6mm for the left eye (0 indicates none)	http://biobank.ndph.ox.ac.uk/ukb/field.cgi?id=5118
Assessment centre > Eye measures > Refractometry > Refractometer 1	100014	5119	3mm cylindrical power (left)	124509	376057	Complete	Continuous	diopters	Data	Primary	Unisex	2	6		This is the cylindrical power of keratometry results taken at 3mm for the left eye (0 indicates none)	http://biobank.ndph.ox.ac.uk/ukb/field.cgi?id=5119
Assessment centre > Eye measures > Refractometry > Refractometer 1	100014	5132	3mm strong meridian (right)	124490	367891	Complete	Continuous	diopters	Data	Primary	Unisex	2	6		This is the strong meridian angle of keratometry results taken at 3mm for the right eye	http://biobank.ndph.ox.ac.uk/ukb/field.cgi?id=5132
Assessment centre > Eye measures > Refractometry > Refractometer 1	100014	5133	6mm strong meridian (right)	108801	301489	Complete	Continuous	diopters	Data	Primary	Unisex	2	6		This is the strong meridian angle of keratometry results taken at 6mm for the right eye	http://biobank.ndph.ox.ac.uk/ukb/field.cgi?id=5133
Assessment centre > Eye measures > Refractometry > Refractometer 1	100014	5134	6mm strong meridian (left)	107672	306942	Complete	Continuous	diopters	Data	Primary	Unisex	2	6		[keratometry@6mm/left] strong meridian	http://biobank.ndph.ox.ac.uk/ukb/field.cgi?id=5134
Assessment centre > Eye measures > Refractometry > Refractometer 1	100014	5135	3mm strong meridian (left)	124509	376057	Complete	Continuous	diopters	Data	Primary	Unisex	2	6		This is the strong meridian angle of keratometry results taken at 3mm for the left eye	http://biobank.ndph.ox.ac.uk/ukb/field.cgi?id=5135
Assessment centre > Eye measures > Refractometry > Refractometer 1	100014	5136	3mm keratometry result unreliable (left)	5882	11170	Complete	Categorical single		Data	Primary	Unisex	2	6	1205	This data field is a string-encoded value meaning result is unreliable for the keratometry result taken at 3mm for the left eye	http://biobank.ndph.ox.ac.uk/ukb/field.cgi?id=5136
Assessment centre > Eye measures > Refractometry > Refractometer 1	100014	5138	6mm keratometry result unreliable (left)	52793	126895	Complete	Categorical single		Data	Primary	Unisex	2	6	1206	This data field is a string-encoded value meaning result is unreliable for the keratometry result taken at 6mm for the left eye	http://biobank.ndph.ox.ac.uk/ukb/field.cgi?id=5138
Assessment centre > Eye measures > Refractometry > Refractometer 1	100014	5139	6mm keratometry result unreliable (right)	54824	124655	Complete	Categorical single		Data	Primary	Unisex	2	6	1206	This data field is a string-encoded value meaning result is unreliable for the keratometry result taken at 6mm for the right eye	http://biobank.ndph.ox.ac.uk/ukb/field.cgi?id=5139
Assessment centre > Eye measures > Refractometry > Refractometer 1	100014	5140	3mm keratometry result unreliable (right)	6236	10731	Complete	Categorical single		Data	Primary	Unisex	2	6	1205	This data field is a string-encoded value meaning result is unreliable for the keratometry result taken at 3mm for the right eye	http://biobank.ndph.ox.ac.uk/ukb/field.cgi?id=5140
Assessment centre > Eye measures > Refractometry > Refractometer 1	100014	5141	3mm asymmetry index unreliable (left)	11653	21511	Complete	Categorical single		Data	Primary	Unisex	2	6	1207	This data field means the result is unreliable for the asymmetry index of the keratometry result taken at 3mm for the left eye	http://biobank.ndph.ox.ac.uk/ukb/field.cgi?id=5141
Assessment centre > Eye measures > Refractometry > Refractometer 1	100014	5142	6mm asymmetry index unreliable (left)	34466	72664	Complete	Categorical single		Data	Primary	Unisex	2	6	1208	This data field means the result is unreliable for the asymmetry index of the keratometry result taken at 6mm for the left eye	http://biobank.ndph.ox.ac.uk/ukb/field.cgi?id=5142
Assessment centre > Eye measures > Refractometry > Refractometer 1	100014	5143	6mm asymmetry index unreliable (right)	35510	70637	Complete	Categorical single		Data	Primary	Unisex	2	6	1208	This data field means the result is unreliable for the asymmetry index of the keratometry result taken at 6mm for the right eye	http://biobank.ndph.ox.ac.uk/ukb/field.cgi?id=5143
Assessment centre > Eye measures > Refractometry > Refractometer 1	100014	5144	3mm asymmetry index unreliable (right)	12007	20336	Complete	Categorical single		Data	Primary	Unisex	2	6	1207	This data field means the result is unreliable for the asymmetry index of the keratometry result taken at 3mm for the right eye	http://biobank.ndph.ox.ac.uk/ukb/field.cgi?id=5144
Assessment centre > Eye measures > Refractometry > Refractometer 1	100014	5145	3mm regularity index unreliable (right)	12028	20370	Complete	Categorical single		Data	Primary	Unisex	2	6	1209	This data field means the result is unreliable for the regularity index of the keratometry result taken at 3mm for the right eye	http://biobank.ndph.ox.ac.uk/ukb/field.cgi?id=5145
Assessment centre > Eye measures > Refractometry > Refractometer 1	100014	5146	6mm regularity index unreliable (right)	35607	70858	Complete	Categorical single		Data	Primary	Unisex	2	6	1209	This data field means the result is unreliable for the regularity index of the keratometry result taken at 6mm for the right eye	http://biobank.ndph.ox.ac.uk/ukb/field.cgi?id=5146
Assessment centre > Eye measures > Refractometry > Refractometer 1	100014	5147	6mm regularity index unreliable (left)	34500	72750	Complete	Categorical single		Data	Primary	Unisex	2	6	1210	This data field means the result is unreliable for the regularity index of the keratometry result taken at 6mm for the left eye	http://biobank.ndph.ox.ac.uk/ukb/field.cgi?id=5147
Assessment centre > Eye measures > Refractometry > Refractometer 1	100014	5148	3mm regularity index unreliable (left)	11664	21527	Complete	Categorical single		Data	Primary	Unisex	2	6	1210	This data field means the result is unreliable for the regularity index of the keratometry result taken at 3mm for the left eye	http://biobank.ndph.ox.ac.uk/ukb/field.cgi?id=5148
Assessment centre > Eye measures > Refractometry > Refractometer 1	100014	5149	3mm regularity index for irregular astigmatism level (left)	121681	364589	Complete	Categorical single		Data	Primary	Unisex	2	6	33	This is the regularity index of the level of irregular astigmatism (1=A, 2=B, 3=C) as part of the keratometry result taken at 3mm for the left eye	http://biobank.ndph.ox.ac.uk/ukb/field.cgi?id=5149
Assessment centre > Eye measures > Refractometry > Refractometer 1	100014	5152	3mm asymmetry index for irregular astigmatism level (right)	121894	356603	Complete	Categorical single		Data	Primary	Unisex	2	6	33	This is the asymmetry index of the level of irregular astigmatism (1=A, 2=B, 3=C) as part of the keratometry result taken at 3mm for the right eye	http://biobank.ndph.ox.ac.uk/ukb/field.cgi?id=5152
Assessment centre > Eye measures > Refractometry > Refractometer 1	100014	5155	3mm asymmetry index for irregular astigmatism level (left)	121662	364470	Complete	Categorical single		Data	Primary	Unisex	2	6	33	This is the asymmetry index of the level of irregular astigmatism (1=A, 2=B, 3=C) as part of the keratometry result taken at 3mm for the left eye	http://biobank.ndph.ox.ac.uk/ukb/field.cgi?id=5155
Assessment centre > Eye measures > Refractometry > Refractometer 1	100014	5156	3mm asymmetry index (left)	121662	364470	Complete	Continuous		Data	Primary	Unisex	2	6		This is the asymmetry index as part of the keratometry result taken at 3mm for the left eye	http://biobank.ndph.ox.ac.uk/ukb/field.cgi?id=5156
Assessment centre > Eye measures > Refractometry > Refractometer 1	100014	5157	6mm asymmetry index (left)	66211	179700	Complete	Continuous		Data	Primary	Unisex	2	6		This is the asymmetry index as part of the keratometry result taken at 6mm for the left eye	http://biobank.ndph.ox.ac.uk/ukb/field.cgi?id=5157
Assessment centre > Eye measures > Refractometry > Refractometer 1	100014	5158	6mm asymmetry index (right)	67156	176164	Complete	Continuous		Data	Primary	Unisex	2	6		This is the asymmetry index as part of the keratometry result taken at 6mm for the right eye	http://biobank.ndph.ox.ac.uk/ukb/field.cgi?id=5158
Assessment centre > Eye measures > Refractometry > Refractometer 1	100014	5159	3mm asymmetry index (right)	121894	356603	Complete	Continuous		Data	Primary	Unisex	2	6		This is the asymmetry index as part of the keratometry result taken at 3mm for the right eye	http://biobank.ndph.ox.ac.uk/ukb/field.cgi?id=5159
Assessment centre > Eye measures > Refractometry > Refractometer 1	100014	5160	3mm regularity index (right)	121932	356863	Complete	Continuous		Data	Primary	Unisex	2	6		This is the regularity index as part of the keratometry result taken at 3mm for the right eye	http://biobank.ndph.ox.ac.uk/ukb/field.cgi?id=5160
Assessment centre > Eye measures > Refractometry > Refractometer 1	100014	5161	6mm regularity index (right)	67258	176658	Complete	Continuous		Data	Primary	Unisex	2	6		This is the regularity index as part of the keratometry result taken at 6mm for the right eye	http://biobank.ndph.ox.ac.uk/ukb/field.cgi?id=5161
Assessment centre > Eye measures > Refractometry > Refractometer 1	100014	5162	6mm regularity index (left)	66249	179904	Complete	Continuous		Data	Primary	Unisex	2	6		This is the regularity index as part of the keratometry result taken at 6mm for the left eye	http://biobank.ndph.ox.ac.uk/ukb/field.cgi?id=5162
Assessment centre > Eye measures > Refractometry > Refractometer 1	100014	5163	3mm regularity index (left)	121681	364589	Complete	Continuous		Data	Primary	Unisex	2	6		This is the regularity index as part of the keratometry result taken at 3mm for the left eye	http://biobank.ndph.ox.ac.uk/ukb/field.cgi?id=5163
Assessment centre > Eye measures > Refractometry > Refractometer 1	100014	5164	3mm regularity index for irregular astigmatism level (right)	121932	356863	Complete	Categorical single		Data	Primary	Unisex	2	6	33	This is the regularity index of the level of irregular astigmatism (1=A, 2=B, 3=C) as part of the keratometry result taken at 3mm for the right eye	http://biobank.ndph.ox.ac.uk/ukb/field.cgi?id=5164
Assessment centre > Eye measures > Eye surgery	100099	5181	Ever had eye surgery	135921	140700	Complete	Categorical single		Data	Primary	Unisex	4	1	100271	Participant asked \Ever had eye surgery?\""	http://biobank.ndph.ox.ac.uk/ukb/field.cgi?id=5181
Assessment centre > Eye measures	100013	5182	Both eyes present	135921	140700	Complete	Categorical single		Data	Primary	Unisex	4	1	100273	Participant asked \Both eyes present?\""	http://biobank.ndph.ox.ac.uk/ukb/field.cgi?id=5182
Assessment centre > Eye measures	100013	5183	Current eye infection	135914	140693	Complete	Categorical single		Data	Primary	Unisex	4	1	7	Participant asked \Currently has infectious eye condition (e.g. viral conjunctivitis)?\" as a screening question for the eye investigations. Infectious participants were excluded from all investigations where there was a chance the problem could be passed on to subsequent users of the equipment - i.e. they were only eligible for the visual acuity test."	http://biobank.ndph.ox.ac.uk/ukb/field.cgi?id=5183
Assessment centre > Eye measures > Visual acuity	100017	5185	Visual acuity measured (right)	133592	137849	Complete	Categorical single		Data	Primary	Unisex	2	1	100274	Visual acuity (right) method	http://biobank.ndph.ox.ac.uk/ukb/field.cgi?id=5185
Assessment centre > Eye measures > Visual acuity	100017	5186	Duration visual-acuity screen displayed (right)	133592	137849	Complete	Integer	seconds	Data	Auxiliary	Unisex	2	1		Duration at which visual-acuity (right eye) first shown	http://biobank.ndph.ox.ac.uk/ukb/field.cgi?id=5186
Assessment centre > Eye measures > Visual acuity	100017	5187	Visual acuity measured (left)	133587	137845	Complete	Categorical single		Data	Primary	Unisex	2	1	100274	Visual acuity (left) method	http://biobank.ndph.ox.ac.uk/ukb/field.cgi?id=5187
Assessment centre > Eye measures > Visual acuity	100017	5188	Duration visual-acuity screen displayed (left)	133587	137845	Complete	Integer	seconds	Data	Auxiliary	Unisex	2	1		Duration at which visual-acuity (left eye) first shown,	http://biobank.ndph.ox.ac.uk/ukb/field.cgi?id=5188
Assessment centre > Eye measures > Refractometry > Refractometer 1	100014	5189	Refractometry method (right)	132100	136265	Complete	Categorical single		Data	Primary	Unisex	2	1	100274	Indicates whether it was possible to perform refractometry on right eye.	http://biobank.ndph.ox.ac.uk/ukb/field.cgi?id=5189
Assessment centre > Eye measures > Refractometry > Refractometer 1	100014	5190	Duration at which refractometer first shown (right)	132100	136265	Complete	Integer	seconds	Data	Auxiliary	Unisex	2	1		Duration at which refractometer (right eye) first shown.	http://biobank.ndph.ox.ac.uk/ukb/field.cgi?id=5190
Assessment centre > Eye measures > Refractometry > Refractometer 1	100014	5191	Refractometry method (left)	132094	136260	Complete	Categorical single		Data	Primary	Unisex	2	1	100274	Indicates whether it was possible to perform refractometry on left eye.	http://biobank.ndph.ox.ac.uk/ukb/field.cgi?id=5191
Assessment centre > Eye measures > Refractometry > Refractometer 1	100014	5193	Duration at which refractometer first shown (left)	132094	136260	Complete	Integer	seconds	Data	Auxiliary	Unisex	2	1		Duration at which refractometer (left eye) first shown.	http://biobank.ndph.ox.ac.uk/ukb/field.cgi?id=5193
Assessment centre > Eye measures > Intraocular pressure	100015	5194	Intra-ocular pressure (IOP) method (right)	132100	136265	Complete	Categorical single		Data	Primary	Unisex	2	1	100274	Indicates whether the Intra-ocular pressure measure was performed or not for right eye	http://biobank.ndph.ox.ac.uk/ukb/field.cgi?id=5194
Assessment centre > Eye measures > Intraocular pressure	100015	5196	Intra-ocular pressure (IOP) method (left)	132094	136260	Complete	Categorical single		Data	Primary	Unisex	2	1	100274	Indicates whether the Intra-ocular pressure measure was performed or not for left eye	http://biobank.ndph.ox.ac.uk/ukb/field.cgi?id=5196
Assessment centre > Procedural metrics > Process durations	152	5198	Eye measures duration	134827	139115	Complete	Integer	seconds	Data	Auxiliary	Unisex	4	1		Time taken for ocular, seconds	http://biobank.ndph.ox.ac.uk/ukb/field.cgi?id=5198
Assessment centre > Eye measures > Visual acuity	100017	5199	logMAR, initial (right)	133083	137304	Complete	Continuous		Data	Auxiliary	Unisex	2	1		Visual acuity (right), initial logMAR	http://biobank.ndph.ox.ac.uk/ukb/field.cgi?id=5199
Assessment centre > Eye measures > Visual acuity	100017	5200	Final number of letters displayed (right)	133083	137304	Complete	Integer		Data	Auxiliary	Unisex	2	1		Visual acuity (right), final number of letters displayed	http://biobank.ndph.ox.ac.uk/ukb/field.cgi?id=5200
Assessment centre > Eye measures > Visual acuity	100017	5201	logMAR, final (right)	131962	136151	Complete	Continuous		Data	Primary	Unisex	2	1		Visual acuity (right), final logMAR	http://biobank.ndph.ox.ac.uk/ukb/field.cgi?id=5201
Assessment centre > Eye measures > Visual acuity	100017	5202	Number of rounds to result (right)	133083	137304	Complete	Integer		Data	Auxiliary	Unisex	2	1		Visual acuity (right), number of rounds required to get final result	http://biobank.ndph.ox.ac.uk/ukb/field.cgi?id=5202
Assessment centre > Eye measures > Visual acuity	100017	5204	Distance of viewer to screen (right)	133083	137304	Complete	Continuous	metres	Data	Auxiliary	Unisex	2	1		Distance of viewer to screen in visual acuity (right)	http://biobank.ndph.ox.ac.uk/ukb/field.cgi?id=5204
Assessment centre > Eye measures > Visual acuity	100017	5205	Direct or mirror view (right)	133083	137304	Complete	Categorical single		Data	Auxiliary	Unisex	2	1	34	Is view plain or mirrored in visual-acuity (right) 0=plain, 1=mirrored	http://biobank.ndph.ox.ac.uk/ukb/field.cgi?id=5205
Assessment centre > Eye measures > Visual acuity	100017	5206	logMAR, initial (left)	133030	137247	Complete	Continuous		Data	Auxiliary	Unisex	2	1		Visual acuity (left), initial logMAR	http://biobank.ndph.ox.ac.uk/ukb/field.cgi?id=5206
Assessment centre > Eye measures > Visual acuity	100017	5207	Final number of letters displayed (left)	133030	137247	Complete	Integer		Data	Auxiliary	Unisex	2	1		Visual acuity (left), final number of letters displayed	http://biobank.ndph.ox.ac.uk/ukb/field.cgi?id=5207
Assessment centre > Eye measures > Visual acuity	100017	5208	logMAR, final (left)	131958	136144	Complete	Continuous		Data	Primary	Unisex	2	1		Visual acuity (left), final logMAR	http://biobank.ndph.ox.ac.uk/ukb/field.cgi?id=5208
Assessment centre > Eye measures > Visual acuity	100017	5209	Number of rounds to result (left)	133029	137246	Complete	Integer		Data	Auxiliary	Unisex	2	1		Visual acuity (left), number of rounds required to get final result	http://biobank.ndph.ox.ac.uk/ukb/field.cgi?id=5209
Assessment centre > Eye measures > Visual acuity	100017	5211	Distance of viewer to screen (left)	133030	137247	Complete	Continuous	metres	Data	Auxiliary	Unisex	2	1		Distance of viewer to screen in visual acuity (left)	http://biobank.ndph.ox.ac.uk/ukb/field.cgi?id=5211
Assessment centre > Eye measures > Visual acuity	100017	5212	Direct or mirror view (left)	133030	137247	Complete	Categorical single		Data	Auxiliary	Unisex	2	1	34	Is view plain or mirrored in visual-acuity (left) 0=plain, 1=mirror	http://biobank.ndph.ox.ac.uk/ukb/field.cgi?id=5212
Assessment centre > Eye measures > Refractometry > Refractometer 1	100014	5214	Auto-refractor device ID (right)	129689	133696	Complete	Text		Data	Auxiliary	Unisex	2	1		Machine serial number of Tomey RC5000 Auto Refkeratometer device used for right eye	http://biobank.ndph.ox.ac.uk/ukb/field.cgi?id=5214
Assessment centre > Eye measures > Refractometry > Refractometer 1	100014	5215	Vertex distance (right)	129689	133696	Complete	Continuous	mm	Data	Primary	Unisex	2	1		Vertex distance for the refractometry measures for the right eye	http://biobank.ndph.ox.ac.uk/ukb/field.cgi?id=5215
Assessment centre > Eye measures > Refractometry > Refractometer 1	100014	5221	Index of best refractometry result (right)	129689	133696	Complete	Integer		Data	Primary	Unisex	2	1		zero-based index of most representative refractometry result for right eye	http://biobank.ndph.ox.ac.uk/ukb/field.cgi?id=5221
Assessment centre > Eye measures > Refractometry > Refractometer 1	100014	5237	3mm index of best keratometry results (right)	124490	128322	Complete	Integer		Data	Primary	Unisex	2	1		zero-based index of most representative of keratometry results at 3mm for right eye	http://biobank.ndph.ox.ac.uk/ukb/field.cgi?id=5237
Assessment centre > Eye measures > Refractometry > Refractometer 1	100014	5251	6mm index of best keratometry results (right)	108801	111835	Complete	Integer		Data	Primary	Unisex	2	1		zero-based index of most representative of keratometry results at 6mm for right eye	http://biobank.ndph.ox.ac.uk/ukb/field.cgi?id=5251
Assessment centre > Eye measures > Intraocular pressure	100015	5253	Intra-ocular pressure device ID (right)	68168	68168	Complete	Text		Data	Auxiliary	Unisex	1	1		Serial number of Reichert Ocular Response Analyzer device for right eye	http://biobank.ndph.ox.ac.uk/ukb/field.cgi?id=5253
Assessment centre > Eye measures > Intraocular pressure	100015	5254	Intra-ocular pressure, corneal-compensated (right)	127773	131733	Complete	Continuous	mmHg	Data	Primary	Unisex	2	1		corneal-compensated intraocular pressure for right eye	http://biobank.ndph.ox.ac.uk/ukb/field.cgi?id=5254
Assessment centre > Eye measures > Intraocular pressure	100015	5255	Intra-ocular pressure, Goldmann-correlated (right)	127773	131733	Complete	Continuous	mmHg	Data	Primary	Unisex	2	1		goldmann-correlated intraocular pressure for right eye	http://biobank.ndph.ox.ac.uk/ukb/field.cgi?id=5255
Assessment centre > Eye measures > Intraocular pressure	100015	5256	Corneal hysteresis (right)	127773	131733	Complete	Continuous		Data	Primary	Unisex	2	1		corneal hysteresis for right eye (a measure of viscuous damping in the cornea)	http://biobank.ndph.ox.ac.uk/ukb/field.cgi?id=5256
Assessment centre > Eye measures > Intraocular pressure	100015	5257	Corneal resistance factor (right)	127773	131733	Complete	Continuous		Data	Primary	Unisex	2	1		corneal resistance factor for right eye	http://biobank.ndph.ox.ac.uk/ukb/field.cgi?id=5257
Assessment centre > Eye measures > Intraocular pressure	100015	5258	Applanation curve (right)	127773	131733	Complete	Compound		Data	Primary	Unisex	2	1		The 400 applanation values describe the reflected light signal from the cornea as the cornea travels inward and outward through the bi-directional applanation process. The sampling rate is 75microseconds/sample. One sample is a pressure and applanation pair. The pressure and applanation values are analog-to-digital values representing voltages levels such that 0=0.0volts and 1023=5.0 volts (appro…	http://biobank.ndph.ox.ac.uk/ukb/field.cgi?id=5258
Assessment centre > Eye measures > Intraocular pressure	100015	5259	Pressure curve (right)	127773	131733	Complete	Compound		Data	Primary	Unisex	2	1		The 400 pressure values describe pressure extered as the cornea travels inward and outward through the bi-directional applanation process. The sampling rate is 75microseconds/sample. One sample is a pressure and applanation pair. The pressure and applanation values are analog-to-digital values representing voltages levels such that 0=0.0volts and 1023=5.0 volts (approximately 4.89mV/count).	http://biobank.ndph.ox.ac.uk/ukb/field.cgi?id=5259
Assessment centre > Eye measures > Intraocular pressure	100015	5261	Intra-ocular pressure device ID (left)	68024	68024	Complete	Text		Data	Auxiliary	Unisex	1	1		Serial number of Reichert Ocular Response Analyzer device for left eye.	http://biobank.ndph.ox.ac.uk/ukb/field.cgi?id=5261
Assessment centre > Eye measures > Intraocular pressure	100015	5262	Intra-ocular pressure, corneal-compensated (left)	127403	131346	Complete	Continuous	mmHg	Data	Primary	Unisex	2	1		corneal-compensated intraocular pressure for left eye	http://biobank.ndph.ox.ac.uk/ukb/field.cgi?id=5262
Assessment centre > Eye measures > Intraocular pressure	100015	5263	Intra-ocular pressure, Goldmann-correlated (left)	127403	131346	Complete	Continuous	mmHg	Data	Primary	Unisex	2	1		goldmann-correlated intraocular pressure for left eye	http://biobank.ndph.ox.ac.uk/ukb/field.cgi?id=5263
Assessment centre > Eye measures > Intraocular pressure	100015	5264	Corneal hysteresis (left)	127403	131346	Complete	Continuous		Data	Primary	Unisex	2	1		corneal hysteresis for left eye (a measure of viscuous damping in the cornea)	http://biobank.ndph.ox.ac.uk/ukb/field.cgi?id=5264
Assessment centre > Eye measures > Intraocular pressure	100015	5265	Corneal resistance factor (left)	127403	131346	Complete	Continuous		Data	Primary	Unisex	2	1		corneal resistance factor for left eye	http://biobank.ndph.ox.ac.uk/ukb/field.cgi?id=5265
Assessment centre > Eye measures > Intraocular pressure	100015	5266	Applanation curve (left)	127403	131346	Complete	Compound		Data	Primary	Unisex	2	1		The 400 applanation values describe the reflected light signal from the cornea as the cornea travels inward and outward through the bi-directional applanation process. The sampling rate is 75microseconds/sample. One sample is a pressure and applanation pair. The pressure and applanation values are analog-to-digital values representing voltages levels such that 0=0.0volts and 1023=5.0 volts (appro…	http://biobank.ndph.ox.ac.uk/ukb/field.cgi?id=5266
Assessment centre > Eye measures > Intraocular pressure	100015	5267	Pressure curve (left)	127403	131346	Complete	Compound		Data	Primary	Unisex	2	1		The 400 pressure values describe pressure extered as the cornea travels inward and outward through the bi-directional applanation process. The sampling rate is 75microseconds/sample. One sample is a pressure and applanation pair. The pressure and applanation values are analog-to-digital values representing voltages levels such that 0=0.0volts and 1023=5.0 volts (approximately 4.89mV/count).	http://biobank.ndph.ox.ac.uk/ukb/field.cgi?id=5267
Assessment centre > Eye measures > Refractometry	1306	5268	Refractometer device ID	135921	140700	Complete	Text		Data	Auxiliary	Unisex	4	1		Auto-refractometer gadget id	http://biobank.ndph.ox.ac.uk/ukb/field.cgi?id=5268
Assessment centre > Eye measures > Retinal optical coherence tomography	100016	5270	Optical-coherence tomography device ID	134827	139115	Complete	Text		Data	Auxiliary	Unisex	4	1		Optical-coherence tomography gadget ID	http://biobank.ndph.ox.ac.uk/ukb/field.cgi?id=5270
Assessment centre > Eye measures > Refractometry > Refractometer 1	100014	5273	Auto-refractor device ID (left)	129225	133198	Complete	Text		Data	Auxiliary	Unisex	2	1		Machine serial number of Tomey RC5000 Auto Refkeratometer device used for left eye	http://biobank.ndph.ox.ac.uk/ukb/field.cgi?id=5273
Assessment centre > Eye measures > Refractometry > Refractometer 1	100014	5274	Vertex distance (left)	129225	133198	Complete	Continuous	mm	Data	Primary	Unisex	2	1		Vertex distance for the refractometry measures for the left eye	http://biobank.ndph.ox.ac.uk/ukb/field.cgi?id=5274
Assessment centre > Eye measures > Refractometry > Refractometer 1	100014	5276	Index of best refractometry result (left)	129225	133198	Complete	Integer		Data	Primary	Unisex	2	1		zero-based index of most representative refractometry result for left eye	http://biobank.ndph.ox.ac.uk/ukb/field.cgi?id=5276
Assessment centre > Eye measures > Refractometry > Refractometer 1	100014	5292	3mm index of best keratometry results (left)	124509	128325	Complete	Integer		Data	Primary	Unisex	2	1		zero-based index of most representative of keratometry results at 3mm for left eye	http://biobank.ndph.ox.ac.uk/ukb/field.cgi?id=5292
Assessment centre > Eye measures > Refractometry > Refractometer 1	100014	5306	6mm index of best keratometry results (left)	107672	110592	Complete	Integer		Data	Primary	Unisex	2	1		zero-based index of most representative of keratometry results at 6mm for left eye	http://biobank.ndph.ox.ac.uk/ukb/field.cgi?id=5306
Assessment centre > Eye measures > Eye surgery	100099	5324	Ever had cataract surgery	10865	11124	Complete	Categorical single		Data	Primary	Unisex	4	1	100272	If the participant stated they had eye surgery (Field 5181), they were asked if they had cataract surgery. If yes, they were excluded from all eye tests.	http://biobank.ndph.ox.ac.uk/ukb/field.cgi?id=5324
Assessment centre > Eye measures > Eye surgery	100099	5325	Ever had refractive laser eye surgery	10865	11124	Complete	Categorical single		Data	Primary	Unisex	4	1	100272	If the participant stated they had eye surgery (Field 5181), they were asked if they had refractive laser eye surgery. If yes, they were excluded from all eye tests.	http://biobank.ndph.ox.ac.uk/ukb/field.cgi?id=5325
Assessment centre > Eye measures > Eye surgery	100099	5326	Ever had surgery for glaucoma or high eye pressure	10865	11124	Complete	Categorical single		Data	Primary	Unisex	4	1	100272	If the participant stated they had eye surgery (Field 5181), they were asked if they had surgery for glaucoma or high eye pressure. If yes, they were excluded from all eye tests.	http://biobank.ndph.ox.ac.uk/ukb/field.cgi?id=5326
Assessment centre > Eye measures > Eye surgery	100099	5327	Ever had laser treatment for glaucoma or high eye pressure	10865	11124	Complete	Categorical single		Data	Primary	Unisex	4	1	100272	If the participant stated they had eye surgery (Field 5181), they were asked if they had ever had laser treatment for glaucoma or high eye pressure. If yes, they were excluded from all eye tests.	http://biobank.ndph.ox.ac.uk/ukb/field.cgi?id=5327
Assessment centre > Eye measures > Eye surgery	100099	5328	Ever had corneal graft surgery	10865	11124	Complete	Categorical single		Data	Primary	Unisex	4	1	100272	If the participant stated they had eye surgery (Field 5181), they were asked if they had ever had corneal graft surgery. If yes, they were excluded from all eye tests.	http://biobank.ndph.ox.ac.uk/ukb/field.cgi?id=5328
Assessment centre > Touchscreen > Lifestyle and environment > Alcohol	100051	5364	Average weekly intake of other alcoholic drinks	154504	180455	Complete	Integer	glasses	Data	Primary	Unisex	4	1	100291	ACE touchscreen question \In an average WEEK	how many glasses of other alcoholic drinks (such as alcopops) would you drink?\" The following checks were performed: If answer Field 5364 was collected from participants who indicated they drink alcohol more often than once or twice a week
Assessment centre > Touchscreen > Psychosocial factors > Mental health	100060	5375	Longest period of unenthusiasm / disinterest	79603	87982	Complete	Integer	weeks	Data	Primary	Unisex	4	1	100291	ACE touchscreen question \How many weeks was the longest period when you were uninterested in things or unable to enjoy the things you used to?\" Question was introduced part way through fieldwork in April 2009. The following checks were performed: If answer If answer > 999 then rejected Field 5375 was collected from participants who indicated they have been uninterested in things or unable to en…	as defined by their answers to Field 4631"
Assessment centre > Touchscreen > Psychosocial factors > Mental health	100060	5386	Number of unenthusiastic/disinterested episodes	79600	87978	Complete	Integer	periods	Data	Primary	Unisex	4	1	100291	ACE touchscreen question \How many periods have you had when you were uninterested in things or unable to enjoy the things you used to for at least a whole week?\" Question was introduced part way through fieldwork in April 2009. The following checks were performed: If answer If answer > 999 then rejected Field 5386 was collected from participants who indicated they have been uninterested in thin…	as defined by their answers to Field 4631"
Assessment centre > Touchscreen > Health and medical history > Eyesight	100041	5408	Which eye(s) affected by amblyopia (lazy eye)	6360	7102	Complete	Categorical single		Data	Primary	Unisex	4	1	100515	ACE touchscreen question \Which eye(s) are affected by amblyopia (lazy eye)?\" Field 5408 was collected from participants who indicated they wear prescribed glasses or contact lenses to correct their amblyopia	as defined by their answers to Field 6147"
Assessment centre > Touchscreen > Health and medical history > Eyesight	100041	5419	Which eye(s) affected by injury or trauma resulting in loss of vision	1265	1336	Complete	Categorical single		Data	Primary	Unisex	4	1	100515	ACE touchscreen question \Which eye(s) are affected by injury or trauma resulting in loss of vision?\" Field 5419 was collected from participants who indicated they have had an injury or trauma resulting in loss of vision	as defined by their answers to Field 6148"
Assessment centre > Touchscreen > Health and medical history > Eyesight	100041	5430	Age when loss of vision due to injury or trauma diagnosed	1265	1336	Complete	Integer	years	Data	Primary	Unisex	4	1	100291	ACE touchscreen question \What was your age when injury or trauma resulting in loss of vision was first diagnosed?\" The following checks were performed: If answer If answer > Participants age then rejected If answer If answer > 69 then participant asked to confirm If the participant activated the Help button they were shown the message: If you are unsure	please provide an estimate or select Do not know. Field 5430 was collected from participants who indicated they have had an injury or trauma resulting in loss of vision
Assessment centre > Touchscreen > Health and medical history > Eyesight	100041	5441	Which eye(s) are affected by cataract	16880	18254	Complete	Categorical single		Data	Primary	Unisex	4	1	100515	ACE touchscreen question \Which eye(s) are affected by a cataract?\" Field 5441 was collected from participants who indicated they have cataract	as defined by their answers to Field 6148"
Assessment centre > Touchscreen > Health and medical history > Claudication and peripheral artery disease	100038	5452	Leg pain when standing still or sitting	54525	57766	Complete	Categorical single		Data	Primary	Unisex	4	1	100349	ACE touchscreen question \Does this pain ever begin when you are standing still or sitting?\" Field 5452 was collected from participants who indicated that they get a pain in either leg on walking	as defined by their answers to Field 4728"
Assessment centre > Touchscreen > Health and medical history > Claudication and peripheral artery disease	100038	5463	Leg pain in calf/calves	54525	57766	Complete	Categorical single		Data	Primary	Unisex	4	1	100349	ACE touchscreen question \Do you get this pain in your calf (calves)?\" Field 5463 was collected from participants who indicated that they get a pain in either leg on walking	as defined by their answers to Field 4728"
Assessment centre > Touchscreen > Health and medical history > Claudication and peripheral artery disease	100038	5474	Leg pain when walking uphill or hurrying	54525	57766	Complete	Categorical single		Data	Primary	Unisex	4	1	100349	ACE touchscreen question \Do you get pain when you walk uphill or hurry?\" Field 5474 was collected from participants who indicated that they get a pain in either leg on walking	as defined by their answers to Field 4728"
Assessment centre > Touchscreen > Health and medical history > Claudication and peripheral artery disease	100038	5485	Leg pain when walking normally	54525	57766	Complete	Categorical single		Data	Primary	Unisex	4	1	100349	ACE touchscreen question \Do you get pain when you walk at an ordinary pace on the level?\" Field 5485 was collected from participants who indicated that they get a pain in either leg on walking	as defined by their answers to Field 4728"
Assessment centre > Touchscreen > Health and medical history > Claudication and peripheral artery disease	100038	5496	Leg pain when walking ever disappears while walking	29880	31051	Complete	Categorical single		Data	Primary	Unisex	4	1	100349	ACE touchscreen question \Does the pain you get while walking ever disappear when you continue walking?\" Field 5496 was collected from participants who indicated that they get a pain in either leg on walking	as defined by their answers to Field 4728 and they get pain walking at an ordinary pace on the level
Assessment centre > Touchscreen > Health and medical history > Claudication and peripheral artery disease	100038	5507	Leg pain on walking : action taken	54525	57766	Complete	Categorical single		Data	Primary	Unisex	4	1	100549	ACE touchscreen question \What do you do if you get pain when you are walking?\" Field 5507 was collected from participants who indicated that they get a pain in either leg on walking	as defined by their answers to Field 4728"
Assessment centre > Touchscreen > Health and medical history > Claudication and peripheral artery disease	100038	5518	Leg pain on walking : effect of standing still	54525	57766	Complete	Categorical single		Data	Primary	Unisex	4	1	100550	ACE touchscreen question \What happens to the pain you get while walking if you stand still?\" Field 5518 was collected from participants who indicated that they get a pain in either leg on walking	as defined by their answers to Field 4728"
Assessment centre > Touchscreen > Health and medical history > Claudication and peripheral artery disease	100038	5529	Surgery on leg arteries (other than for varicose veins)	54525	57766	Complete	Categorical single		Data	Primary	Unisex	4	1	100349	ACE touchscreen question \Have you ever had surgery on the arteries of your legs (other than for varicose veins)?\" Field 5529 was collected from participants who indicated that they get a pain in either leg on walking	as defined by their answers to Field 4728"
Assessment centre > Touchscreen > Health and medical history > Claudication and peripheral artery disease	100038	5540	Surgery/amputation of toe or leg	54525	57766	Complete	Categorical single		Data	Primary	Unisex	4	1	100552	ACE touchscreen question \Have you ever had surgery to remove any of the following?\" Field 5540 was collected from participants who indicated that they get a pain in either leg on walking	as defined by their answers to Field 4728"
Assessment centre > Cognitive function > Fluid intelligence / reasoning	100027	5556	FI9 : concept interpolation	68023	76480	Complete	Categorical single		Data	Primary	Unisex	4	1	100651	ACE touchscreen question \Age is to Years as Height is to?\". Part 9 of Fluid Intelligence test. Offered choice from Long	Deep
Assessment centre > Touchscreen > Health and medical history > Eyesight	100041	5610	Which eye(s) affected by presbyopia	72121	80677	Complete	Categorical single		Data	Primary	Unisex	4	1	100515	ACE touchscreen question \Which eye(s) are affected by presbyopia?\" Field 5610 was collected from participants who indicated they wear glasses or contact lenses to correct their presbyopia	as defined by their answers to Field 6147"
Assessment centre > Touchscreen > Psychosocial factors > Mental health	100060	5663	Length of longest manic/irritable episode	45175	48112	Complete	Categorical single		Data	Primary	Unisex	4	1	100499	ACE touchscreen question \What is the longest time period that these \"high\" or \"irritable\" periods have lasted?\" Question was introduced part way through fieldwork in April 2009. Field 5663 was collected from participants who indicated they have had a period of at least two days when they were more high	excited or hyper than their normal self
Assessment centre > Touchscreen > Psychosocial factors > Mental health	100060	5674	Severity of manic/irritable episodes	45175	48112	Complete	Categorical single		Data	Primary	Unisex	4	1	100500	ACE touchscreen question \How much of a problem have these \"high\" or \"irritable\" periods caused you?\" Question was introduced part way through fieldwork in April 2009. Field 5674 was collected from participants who indicated they have had a period of at least two days when they were more high	excited or hyper than their normal self
Assessment centre > Cognitive function > Fluid intelligence / reasoning	100027	5699	FI10 : arithmetic sequence recognition	47594	53005	Complete	Categorical single		Data	Primary	Unisex	4	1	100652	ACE touchscreen question \150 ... 137 ... 125 ... 114 ... 104 ... What comes next?\". Part 10 of Fluid Intelligence test. Offered choice from 92	93
Assessment centre > Cognitive function > Fluid intelligence / reasoning	100027	5779	FI11 : antonym	25217	27724	Complete	Categorical single		Data	Primary	Unisex	4	1	100653	ACE touchscreen question \Relaxed means the opposite of?\". Part 11 of Fluid Intelligence test. Offered choice from Calm	Anxious
Assessment centre > Cognitive function > Fluid intelligence / reasoning	100027	5790	FI12 : square sequence recognition	17817	19434	Complete	Categorical single		Data	Primary	Unisex	4	1	100654	ACE touchscreen question \100 ... 99 ... 95 ... 86 ... 70 ... What comes next?\". Part 12 of Fluid Intelligence test. Offered choice from 45	46
Assessment centre > Touchscreen > Health and medical history > Eyesight	100041	5832	Which eye(s) affected by hypermetropia (long sight)	37546	40540	Complete	Categorical single		Data	Primary	Unisex	4	1	100515	ACE touchscreen question \Which eye(s) are affected by hypermetropia (long sight)?\" Field 5832 was collected from participants who indicated they wear glasses or contact lenses to correct their hypermetropia	as defined by their answers to Field 6147"
Assessment centre > Touchscreen > Health and medical history > Eyesight	100041	5843	Which eye(s) affected by myopia (short sight)	67493	78216	Complete	Categorical single		Data	Primary	Unisex	4	1	100515	ACE touchscreen question \Which eye(s) are affected by myopia (short sight)?\" Field 5843 was collected from participants who indicated they wear glasses or contact lenses to correct their myopia	as defined by their answers to Field 6147"
Assessment centre > Touchscreen > Health and medical history > Eyesight	100041	5855	Which eye(s) affected by astigmatism	22696	25974	Complete	Categorical single		Data	Primary	Unisex	4	1	100515	ACE touchscreen question \Which eye(s) are affected by astigmatism?\" Field 5855 was collected from participants who indicated they wear glasses or contact lenses to correct their astigmatism	as defined by their answers to Field 6147"
Assessment centre > Cognitive function > Fluid intelligence / reasoning	100027	5866	FI13 : subset inclusion logic	6491	6856	Complete	Categorical single		Data	Primary	Unisex	4	1	100655	ACE touchscreen question \If some flinks are plinks and some plinks are stinks then some flinks are definitely stinks?\". Part 13 of Fluid Intelligence test. Offered choice from True	False
Assessment centre > Touchscreen > Health and medical history > Eyesight	100041	5877	Which eye(s) affected by other eye condition	3025	3155	Complete	Categorical single		Data	Primary	Unisex	4	1	100515	ACE touchscreen question \Which eye(s) are affected by your other eye condition?\" Field 5877 was collected from participants who indicated they wear glasses or contact lenses to correct their other type of eye condition (not myopia	hypermetropia
Assessment centre > Touchscreen > Health and medical history > Eyesight	100041	5890	Which eye(s) affected by diabetes-related eye disease	2195	2302	Complete	Categorical single		Data	Primary	Unisex	4	1	100515	ACE touchscreen question \Which eye(s) are affected by diabetes related eye disease?\" Field 5890 was collected from participants who indicated they have diabetes related eye disease as defined by their answers to Field 6148"	http://biobank.ndph.ox.ac.uk/ukb/field.cgi?id=5890
Assessment centre > Touchscreen > Health and medical history > Eyesight	100041	5901	Age when diabetes-related eye disease diagnosed	2501	2617	Complete	Integer	years	Data	Primary	Unisex	4	1	100291	ACE touchscreen question \What was your age when diabetes related eye disease was first diagnosed?\" The following checks were performed: If answer If answer > Participants age then rejected If answer If answer > 69 then participant asked to confirm If the participant activated the Help button they were shown the message: If you are unsure	please provide an estimate or select Do not know. Field 5901 was collected from participants who indicated they have diabetes related eye disease
Assessment centre > Touchscreen > Health and medical history > Eyesight	100041	5912	Which eye(s) affected by macular degeneration	3102	3339	Complete	Categorical single		Data	Primary	Unisex	4	1	100515	ACE touchscreen question \Which eye(s) are affected by macular degeneration?\" Field 5912 was collected from participants who indicated they have macular degeneration	as defined by their answers to Field 6148"
Assessment centre > Touchscreen > Health and medical history > Eyesight	100041	5923	Age macular degeneration diagnosed	3102	3339	Complete	Integer	years	Data	Primary	Unisex	4	1	100291	ACE touchscreen question \What was your age when macular degeneration was first diagnosed?\" The following checks were performed: If answer If answer > Participants age then rejected If answer If answer > 69 then participant asked to confirm If the participant activated the Help button they were shown the message: If you are unsure	please provide an estimate or select Do not know. Field 5923 was collected from participants who indicated they have macular degeneration
Assessment centre > Touchscreen > Health and medical history > Eyesight	100041	5934	Which eye(s) affected by other serious eye condition	4322	4602	Complete	Categorical single		Data	Primary	Unisex	4	1	100515	ACE touchscreen question \Which eye(s) are affected by the other serious eye condition?\" Field 5934 was collected from participants who indicated they have other serious eye condition (i.e. not diabetes	glaucoma
Assessment centre > Touchscreen > Health and medical history > Eyesight	100041	5945	Age other serious eye condition diagnosed	4322	4602	Complete	Integer	years	Data	Primary	Unisex	4	1	100291	ACE touchscreen question \What was your age when the other serious eye condition was first diagnosed?\" The following checks were performed: If answer If answer > Participants age then rejected If answer If answer > 69 then participant asked to confirm If the participant activated the Help button they were shown the message: If you are unsure	please provide an estimate or select Do not know. Field 5945 was collected from participants who indicated they have another serious eye condition (i.e. not diabetes
Assessment centre > Touchscreen > Lifestyle and environment > Smoking	100058	5959	Previously smoked cigarettes on most/all days	2680	2806	Complete	Categorical single		Data	Primary	Unisex	4	1	100352	ACE touchscreen question \Did you previously smoke cigarettes on most or all days?\" Field 5959 was collected from participants who indicated they currently smoke tobacco on most or all days	as defined by their answers to Field 1239 and those who currently smoke cigars and pipes
Assessment centre > Physical measures > ECG during exercise	100012	5983	ECG, heart rate	94821	5726766	Complete	Integer		Data	Primary	Unisex	2	112		ECG, heart rate The Bike Test consists of many phases. A phase is generally divided into number of stages. At various points during the test, called trends, readings about heart rate, workload etc are recorded. This field contains heart rate (beats per minute) at the time of the trend entry	http://biobank.ndph.ox.ac.uk/ukb/field.cgi?id=5983
Assessment centre > Physical measures > ECG during exercise	100012	5984	ECG, load	94920	5743993	Complete	Integer	Watts	Data	Primary	Unisex	2	114		ECG, load The Bike Test consists of many phases. A phase is generally divided into number of stages. At various points during the test, called trends, readings about heart rate, workload etc are recorded. This field contains load in Watts at the time of the trend entry.	http://biobank.ndph.ox.ac.uk/ukb/field.cgi?id=5984
Assessment centre > Physical measures > ECG during exercise	100012	5985	Bicycle speed	94920	5743993	Complete	Integer	revolutions/minute	Data	Auxiliary	Unisex	2	114		ECG, revolutions per minute The Bike Test consists of many phases. A phase is generally divided into number of stages. At various points during the test, called trends, readings about heart rate, workload etc are recorded. This field contains revolutions per minute of the treadmill at the time of the trend entry.	http://biobank.ndph.ox.ac.uk/ukb/field.cgi?id=5985
Assessment centre > Physical measures > ECG during exercise	100012	5986	ECG, phase time	95116	5757165	Complete	Integer	seconds	Data	Primary	Unisex	2	114		ECG, phase time The Bike Test consists of many phases. A phase is generally divided into number of stages. At various points during the test, called trends, readings about heart rate, workload etc are recorded. This field contains the time spent within the phase of the trend entry.	http://biobank.ndph.ox.ac.uk/ukb/field.cgi?id=5986
Assessment centre > Physical measures > ECG during exercise	100012	5987	ECG, trend phase name	95110	5757159	Complete	Text		Data	Primary	Unisex	2	114		ECG, phase name The Bike Test consists of many phases. A phase is generally divided into number of stages. At various points during the test, called trends, readings about heart rate, workload etc are recorded. This field contains the name of the phase when trend entry is taken.	http://biobank.ndph.ox.ac.uk/ukb/field.cgi?id=5987
Assessment centre > Physical measures > ECG during exercise	100012	5988	ECG, stage name	95110	5757159	Complete	Text		Data	Primary	Unisex	2	114		ECG, stage name The Bike Test consists of many phases. A phase is generally divided into number of stages. At various points during the test, called trends, readings about heart rate, workload etc are recorded alongwith the stage name. This field contains the name of the stage when trend entry is taken.	http://biobank.ndph.ox.ac.uk/ukb/field.cgi?id=5988
Assessment centre > Physical measures > ECG during exercise	100012	5991	ECG, phase name	95116	294012	Complete	Text		Data	Primary	Unisex	2	3		ECG, phase name Bike test generally consists of many phases. This field contains phase name.	http://biobank.ndph.ox.ac.uk/ukb/field.cgi?id=5991
Assessment centre > Physical measures > ECG during exercise	100012	5992	ECG, phase duration	95116	294012	Complete	Integer		Data	Primary	Unisex	2	3		ECG, phase duration The exercise test consists of many phases. This field contains the duration of a phase in seconds in an exercise test.	http://biobank.ndph.ox.ac.uk/ukb/field.cgi?id=5992
Assessment centre > Physical measures > ECG during exercise	100012	5993	ECG, number of stages in a phase	95116	294012	Complete	Integer		Data	Primary	Unisex	2	3		ECG, number of stages in a phase The Bike Test consists many phases. A phase is generally divided into number of stages. This field shows total number of stages within a phase.	http://biobank.ndph.ox.ac.uk/ukb/field.cgi?id=5993
Assessment centre > Physical measures > ECG during exercise	100012	6014	Doctor restricts physical activity due to heart condition	96522	99493	Complete	Categorical single		Data	Primary	Unisex	2	1	100267	Exercise safety question 1, asked prior to fitness test \Has a doctor ever said that you have a heart condition and that you should only do physical activity recommended by a doctor\""	http://biobank.ndph.ox.ac.uk/ukb/field.cgi?id=6014
Assessment centre > Physical measures > ECG during exercise	100012	6015	Chest pain felt during physical activity	96522	99493	Complete	Categorical single		Data	Primary	Unisex	2	1	100267	Exercise safety question 2, asked prior to fitness test \\"Do you feel pain in your chest when you do physical activity\""	http://biobank.ndph.ox.ac.uk/ukb/field.cgi?id=6015
Assessment centre > Physical measures > ECG during exercise	100012	6016	Chest pain felt outside physical activity	96522	99493	Complete	Categorical single		Data	Primary	Unisex	2	1	100267	Exercise safety question 3, asked prior to fitness test \In the past month	have you had chest pain when you were NOT doing physical activity\""
Assessment centre > Physical measures > ECG during exercise	100012	6017	Able to walk or cycle unaided for 10 minutes	96522	99493	Complete	Categorical single		Data	Primary	Unisex	2	1	100267	Exercise safety question 4, asked prior to fitness test \Are you able to walk or cycle unaided for 10 minutes\""	http://biobank.ndph.ox.ac.uk/ukb/field.cgi?id=6017
Assessment centre > Physical measures > ECG during exercise	100012	6019	ECG/bike method for fitness test	96182	99141	Complete	Categorical single		Data	Primary	Unisex	2	1	100256	This data field describes whether the ECG was performed during the bike test, at rest, or not performed.	http://biobank.ndph.ox.ac.uk/ukb/field.cgi?id=6019
Assessment centre > Physical measures > ECG during exercise	100012	6020	Completion status of test	95128	98017	Complete	Categorical single		Data	Primary	Unisex	2	1	100257	Completion status of test 1, \Fully completed\" / 31	\"Participant wanted to stop early\" / 32
Assessment centre > Procedural metrics > Process durations	152	6022	ECG during exercise duration	96524	99495	Complete	Integer	seconds	Data	Auxiliary	Unisex	2	1		Time taken for exercise, seconds	http://biobank.ndph.ox.ac.uk/ukb/field.cgi?id=6022
Assessment centre > Physical measures > ECG during exercise	100012	6023	Description of exercise protocol recommended	95126	98014	Complete	Text		Data	Auxiliary	Unisex	2	1		Description of exercise protocol recommended	http://biobank.ndph.ox.ac.uk/ukb/field.cgi?id=6023
Assessment centre > Physical measures > ECG during exercise	100012	6024	Program category	96524	99495	Complete	Categorical single		Data	Primary	Unisex	2	1	35	Participants are divided into 5 categories based on their risk profile (as detailed in the explanatory documentation). Minimal risk, cycle at 50% level of the absolute maximum work load; Small risk, cycle at 35% level of the absolute maximum work load; Medium risk, cycle at constant level; High risk, take measurement at rest only; ECG not to be performed.	http://biobank.ndph.ox.ac.uk/ukb/field.cgi?id=6024
Assessment centre > Physical measures > ECG during exercise	100012	6025	Fitness test results, including ECG data	95026	97902	Complete	Text		Bulk	Primary	Unisex	2	1		Readings taken during the exercise bike test are recorded in an XML file at the end of the test. This is the name of that file (which will be required by any researchers wishing to analyse the data).	http://biobank.ndph.ox.ac.uk/ukb/field.cgi?id=6025
Assessment centre > Physical measures > ECG during exercise	100012	6032	Maximum workload during fitness test	95115	98003	Complete	Integer	Watts	Data	Primary	Unisex	2	1		Maximum workload attained during the fitness test The Bike Test consists of three phases, a Pre-Test phase, where a resting ECG is recorded for some time. An Activity phase, where the participant cycles for a set period of time with increasing cycling workload, and finally a Recovery phase, where the participant has stopped pedalling and an ECG is recorded.	http://biobank.ndph.ox.ac.uk/ukb/field.cgi?id=6032
Assessment centre > Physical measures > ECG during exercise	100012	6033	Maximum heart rate during fitness test	95095	97981	Complete	Integer	bpm	Data	Primary	Unisex	2	1		This is the maximum heart rate recorded during bike exercise test. The Bike Test consists of three phases: A Pre-Test phase, where a resting ECG is recorded for some time; an Activity phase, where the participant cycles for a set period of time with increasing cycling workload; and finally a Recovery phase, where the participant has stopped pedalling and an ECG is recorded. Heart rate is recorded…	http://biobank.ndph.ox.ac.uk/ukb/field.cgi?id=6033
Assessment centre > Physical measures > ECG during exercise	100012	6034	Target heart rate achieved	95116	98004	Complete	Categorical single		Data	Primary	Unisex	2	1	12	This field specifies whether the target heart rate was achieved during the fitness test. Target HR formula used for biobank participants is = (220 - age ) * 0.75.	http://biobank.ndph.ox.ac.uk/ukb/field.cgi?id=6034
Assessment centre > Physical measures > ECG during exercise	100012	6038	Number of trend entries	95116	98004	Complete	Integer		Data	Primary	Unisex	2	1		Number of trend entries during exercise bike test The Bike Test consists of three phases, a Pre- Test phase, where a resting ECG is recorded for some time. An Activity phase, where the participant cycles for a set period of time with increasing cycling workload, and finally a Recovery phase, where the participant has stopped pedalling and an ECG is recorded. At various points, called trends, duri…	http://biobank.ndph.ox.ac.uk/ukb/field.cgi?id=6038
Assessment centre > Physical measures > ECG during exercise	100012	6039	Duration of fitness test	95116	98004	Complete	Integer	seconds	Data	Primary	Unisex	2	1		Length of the exercise test. Difference between ObservationEndDateTime and ObservationDateTime	http://biobank.ndph.ox.ac.uk/ukb/field.cgi?id=6039
Assessment centre > Eye measures > Retinal optical coherence tomography	100016	6070	OCT measured (right)	96869	99786	Complete	Categorical single		Data	Primary	Unisex	4	1	100274	Was optical-coherence tomography performed on the right eye	http://biobank.ndph.ox.ac.uk/ukb/field.cgi?id=6070
Assessment centre > Eye measures > Retinal optical coherence tomography	100016	6071	Duration at which OCT screen shown (right)	96869	99786	Complete	Integer	seconds	Data	Auxiliary	Unisex	4	1		Duration at which OCT screen (right eye) first shown, seconds	http://biobank.ndph.ox.ac.uk/ukb/field.cgi?id=6071
Assessment centre > Eye measures > Retinal optical coherence tomography	100016	6072	OCT measured (left)	96874	99792	Complete	Categorical single		Data	Primary	Unisex	4	1	100274	Was optical-coherence tomography performed on the left eye	http://biobank.ndph.ox.ac.uk/ukb/field.cgi?id=6072
Assessment centre > Eye measures > Retinal optical coherence tomography	100016	6073	Duration at which OCT screen shown (left)	96874	99792	Complete	Integer	seconds	Data	Auxiliary	Unisex	4	1		Duration at which OCT screen (left eye) first shown	http://biobank.ndph.ox.ac.uk/ukb/field.cgi?id=6073
Assessment centre > Eye measures > Visual acuity	100017	6074	Glasses worn/required (right)	96802	99744	Complete	Categorical single		Data	Primary	Unisex	2	1	36	Are glasses worn/required during visual acuity test of right eye.	http://biobank.ndph.ox.ac.uk/ukb/field.cgi?id=6074
Assessment centre > Eye measures > Visual acuity	100017	6075	Glasses worn/required (left)	96777	99716	Complete	Categorical single		Data	Primary	Unisex	2	1	36	Are glasses worn/required during visual acuity test of left eye.	http://biobank.ndph.ox.ac.uk/ukb/field.cgi?id=6075
Assessment centre > Touchscreen > Health and medical history > Eyesight	100041	6119	Which eye(s) affected by glaucoma	4203	4619	Complete	Categorical single		Data	Primary	Unisex	4	1	100515	ACE touchscreen question \Which eye(s) are affected by glaucoma?\" Field 6119 was collected from participants who indicated they have glaucoma as defined by their answers to Field 6148"	http://biobank.ndph.ox.ac.uk/ukb/field.cgi?id=6119
Assessment centre > Touchscreen > Sociodemographics > Education	100063	6138	Qualifications	498800	1084707	Complete	Categorical multiple		Data	Primary	Unisex	4	6	100305	ACE touchscreen question \Which of the following qualifications do you have? (You can select more than one)\" The following checks were performed: If code -7 was selected	then no additional choices were allowed. If code -3 was selected
Assessment centre > Touchscreen > Sociodemographics > Household	100066	6139	Gas or solid-fuel cooking/heating	498803	793917	Complete	Categorical multiple		Data	Primary	Unisex	4	3	100288	ACE touchscreen question \Do you have any of the following in your home? (You can select more than one answer)\" The following checks were performed: If code -7 was selected	then no additional choices were allowed. If code -1 was selected
Assessment centre > Touchscreen > Sociodemographics > Household	100066	6140	Heating type(s) in home	224820	265467	Complete	Categorical multiple		Data	Primary	Unisex	4	4	100289	ACE touchscreen question \How is your home mainly heated? (You can select more than one answer)\" The following checks were performed: If code -7 was selected	then no additional choices were allowed. If code -1 was selected
Assessment centre > Touchscreen > Sociodemographics > Household	100066	6141	How are people in household related to participant	409937	661177	Complete	Categorical multiple		Data	Primary	Unisex	4	5	100292	ACE touchscreen question \How are the other people who live with you related to you? (You can select more than one answer)\" The following checks were performed: If code -3 was selected	then no additional choices were allowed. If the participant activated the Help button they were shown the message: Please select all the options that apply. Answer this question considering all the people who you counted in the household in response to the previous question. Field 6141 was collected from all participants except those who indicated they were living in a sheltered accommodation or …
Assessment centre > Touchscreen > Sociodemographics > Employment	100064	6142	Current employment status	501521	646992	Complete	Categorical multiple		Data	Primary	Unisex	4	7	100295	ACE touchscreen question \Which of the following describes your current situation? (You can select more than one answer)\" The following checks were performed: If code -7 was selected	then no additional choices were allowed. If code -3 was selected
Assessment centre > Touchscreen > Sociodemographics > Employment	100064	6143	Transport type for commuting to job workplace	267997	368281	Complete	Categorical multiple		Data	Primary	Unisex	4	4	100299	ACE touchscreen question \What types of transport do you use to get to and from work? (You can select more than one answer)\" The following checks were performed: If code -7 was selected	then no additional choices were allowed. If code -3 was selected
Assessment centre > Touchscreen > Lifestyle and environment > Diet	100052	6144	Never eat eggs, dairy, wheat, sugar	498773	609976	Complete	Categorical multiple		Data	Primary	Unisex	4	4	100385	ACE touchscreen question \Which of the following do you NEVER eat? (You can select more than one answer)\" The following checks were performed: If code 5 was selected	then no additional choices were allowed. If code -3 was selected
Assessment centre > Touchscreen > Psychosocial factors > Mental health	100060	6145	Illness, injury, bereavement, stress in last 2 years	498757	670584	Complete	Categorical multiple		Data	Primary	Unisex	4	6	100502	ACE touchscreen question \In the last 2 years have you experienced any of the following? (You can select more than one answer)\" The following checks were performed: If code -7 was selected	then no additional choices were allowed. If code -3 was selected
Assessment centre > Touchscreen > Sociodemographics > Other sociodemographic factors	100067	6146	Attendance/disability/mobility allowance	501473	607600	Complete	Categorical multiple		Data	Primary	Unisex	4	3	100510	ACE touchscreen question \Do you receive any of the following? (You can select more than one answer)\" The following checks were performed: If code -7 was selected	then no additional choices were allowed. If code -1 was selected
Assessment centre > Touchscreen > Health and medical history > Eyesight	100041	6147	Reason for glasses/contact lenses	163813	242881	Complete	Categorical multiple		Data	Primary	Unisex	4	6	100514	ACE touchscreen question \Why were you prescribed glasses/contacts? (You can select more than one answer)\" The following checks were performed: If code -1 was selected	then no additional choices were allowed. If code -3 was selected
Assessment centre > Touchscreen > Health and medical history > Eyesight	100041	6148	Eye problems/disorders	226355	273365	Complete	Categorical multiple		Data	Primary	Unisex	4	5	100523	ACE touchscreen question \Has a doctor told you that you have any of the following problems with your eyes? (You can select more than one answer)\" The following checks were performed: If code -7 was selected	then no additional choices were allowed. If code -3 was selected
Assessment centre > Touchscreen > Health and medical history > Mouth	100046	6149	Mouth/teeth dental problems	498751	658408	Complete	Categorical multiple		Data	Primary	Unisex	4	6	100538	ACE touchscreen question \Do you have any of the following? (You can select more than one answer)\" The following checks were performed: If code -7 was selected	then no additional choices were allowed. If code -3 was selected
Assessment centre > Touchscreen > Health and medical history > Medical conditions	100044	6150	Vascular/heart problems diagnosed by doctor	501446	556591	Complete	Categorical multiple		Data	Primary	Unisex	3	4	100605	ACE touchscreen question \Has a doctor ever told you that you have had any of the following conditions? (You can select more than one answer)\" The following checks were performed: If code -7 was selected	then no additional choices were allowed. If code -3 was selected
Assessment centre > Touchscreen > Health and medical history > Medical conditions	100044	6151	Fractured bone site(s)	53572	61706	Complete	Categorical multiple		Data	Primary	Unisex	4	7	100622	ACE touchscreen question \Which bones did you fracture/break? (You can select more than one answer)\" The following checks were performed: If code -1 was selected	then no additional choices were allowed. If code -3 was selected
Assessment centre > Touchscreen > Health and medical history > Medical conditions	100044	6152	Blood clot, DVT, bronchitis, emphysema, asthma, rhinitis, eczema, allergy diagnosed by doctor	501460	633567	Complete	Categorical multiple		Data	Primary	Unisex	4	5	100610	ACE touchscreen question \Has a doctor ever told you that you have had any of the following conditions? (You can select more than one answer)\" The following checks were performed: If code -7 was selected	then no additional choices were allowed. If code -3 was selected
Assessment centre > Touchscreen > Health and medical history > Medication	100045	6154	Medication for pain relief, constipation, heartburn	498738	689324	Complete	Categorical multiple		Data	Primary	Unisex	4	6	100628	ACE touchscreen question \Do you regularly take any of the following? (You can select more than one answer)\" The following checks were performed: If code -7 was selected	then no additional choices were allowed. If code -1 was selected
Assessment centre > Touchscreen > Health and medical history > Medication	100045	6155	Vitamin and mineral supplements	498738	676841	Complete	Categorical multiple		Data	Primary	Unisex	4	7	100629	ACE touchscreen question \Do you regularly take any of the following? (You can select more than one answer)\" The following checks were performed: If code -7 was selected	then no additional choices were allowed. If code -3 was selected
Assessment centre > Touchscreen > Psychosocial factors > Mental health	100060	6156	Manic/hyper symptoms	45175	56540	Complete	Categorical multiple		Data	Primary	Unisex	4	4	100498	ACE touchscreen question \Please try to remember a period when you were in a \"high\" or \"irritable\" state and select which of the following apply.\" Question was introduced part way through fieldwork in April 2009. The following checks were performed: If code 15 was selected	then no additional choices were allowed. If code -7 was selected
Assessment centre > Touchscreen > Lifestyle and environment > Smoking	100058	6157	Why stopped smoking	123404	177731	Complete	Categorical multiple		Data	Primary	Unisex	4	4	100361	ACE touchscreen question \Why did you stop smoking? (You can select more than one answer)\" The following checks were performed: If code -7 was selected	then no additional choices were allowed. If code -1 was selected
Assessment centre > Touchscreen > Lifestyle and environment > Smoking	100058	6158	Why reduced smoking	17246	23139	Complete	Categorical multiple		Data	Primary	Unisex	4	4	100361	ACE touchscreen question \Why did you reduce your smoking? (You can select more than one answer)\" The following checks were performed: If code -7 was selected	then no additional choices were allowed. If code -1 was selected
Assessment centre > Touchscreen > Health and medical history > Pain	100048	6159	Pain type(s) experienced in last month	501469	897910	Complete	Categorical multiple		Data	Primary	Unisex	4	7	100553	ACE touchscreen question \In the last month have you experienced any of the following that interfered with your usual activites? (You can select more than one answer)\" The following checks were performed: If code 8 was selected	then no additional choices were allowed. If code -7 was selected
Assessment centre > Touchscreen > Psychosocial factors > Social support	100061	6160	Leisure/social activities	501509	783496	Complete	Categorical multiple		Data	Primary	Unisex	4	5	100328	ACE touchscreen question \Which of the following do you attend once a week or more often? (You can select more than one)\" The following checks were performed: If code -7 was selected	then no additional choices were allowed. If code -3 was selected
Assessment centre > Touchscreen > Lifestyle and environment > Physical activity	100054	6162	Types of transport used (excluding work)	496921	972868	Complete	Categorical multiple		Data	Primary	Unisex	4	4	100299	ACE touchscreen question \In the last 4 weeks	which forms of transport have you used most often to get about? (Not including any journeys to and from work; you can select more than one answer)\" The following checks were performed: If code -7 was selected
Assessment centre > Touchscreen > Lifestyle and environment > Physical activity	100054	6164	Types of physical activity in last 4 weeks	497174	1352167	Complete	Categorical multiple		Data	Primary	Unisex	4	5	100316	ACE touchscreen question \In the last 4 weeks did you spend any time doing the following? (You can select more than one answer)\" The following checks were performed: If code -7 was selected	then no additional choices were allowed. If code -3 was selected
Assessment centre > Touchscreen > Health and medical history > Medication	100045	6179	Mineral and other dietary supplements	498737	726225	Complete	Categorical multiple		Data	Primary	Unisex	4	6	100630	ACE touchscreen question \Do you regularly take any of the following? (You can select more than one answer)\" The following checks were performed: If code -7 was selected	then no additional choices were allowed. If code -3 was selected
Assessment centre > Touchscreen > Lifestyle and environment > Smoking	100058	6183	Number of cigarettes previously smoked daily (current cigar/pipe smokers)	1820	1892	Complete	Integer		Data	Primary	Unisex	4	1	100353	ACE touchscreen question \About how many cigarettes did you smoke on average each day?\" The following checks were performed: If answer If answer > 150 then rejected If answer > 100 then participant asked to confirm If the participant activated the Help button they were shown the message: Count the total number of cigarettes (including both hand-rolled and manufactured cigarettes if both were smo…	as defined by their answers to Field 3446 and previously smoked cigarettes on most or all days
Assessment centre > Touchscreen > Lifestyle and environment > Smoking	100058	6194	Age stopped smoking cigarettes (current cigar/pipe or previous cigarette smoker)	1820	1892	Complete	Integer	years	Data	Primary	Unisex	4	1	100291	ACE touchscreen question \How old were you when you last smoked cigarettes on most days?\" The following checks were performed: If answer If answer Field 6194 was collected from participants who indicated they currently smoke cigars and pipes	as defined by their answers to Field 3446 and previously smoked cigarettes on most or all days
Assessment centre > Touchscreen > Health and medical history > Eyesight	100041	6205	Which eye(s) affected by strabismus (squint)	3291	3691	Complete	Categorical single		Data	Primary	Unisex	4	1	100515	ACE touchscreen question \Which eye(s) are affected by strabismus (squint)?\" Field 6205 was collected from participants who indicated they wear glasses or contact lenses to correct their strabismus	as defined by their answers to Field 6147"
Assessment centre > Physical measures > Anthropometry > Body composition by impedance	100009	6218	Impedance of whole body, manual entry	31	31	Complete	Integer	ohm	Data	Auxiliary	Unisex	3	1		In the event the automatic connection between the Assessment Centre computers and the Tanita Impedance measurement device failed, the operator was able to enter the measured electrical impedance values manually.	http://biobank.ndph.ox.ac.uk/ukb/field.cgi?id=6218
Assessment centre > Physical measures > Anthropometry > Body composition by impedance	100009	6219	Impedance of leg, manual entry (right)	31	31	Complete	Integer	ohm	Data	Auxiliary	Unisex	3	1		In the event the automatic connection between the Assessment Centre computers and the Tanita Impedance measurement device failed, the operator was able to enter the measured electrical impedance values manually.	http://biobank.ndph.ox.ac.uk/ukb/field.cgi?id=6219
Assessment centre > Physical measures > Anthropometry > Body composition by impedance	100009	6220	Impedance of leg, manual entry (left)	31	31	Complete	Integer	ohm	Data	Auxiliary	Unisex	3	1		In the event the automatic connection between the Assessment Centre computers and the Tanita Impedance measurement device failed, the operator was able to enter the measured electrical impedance values manually.	http://biobank.ndph.ox.ac.uk/ukb/field.cgi?id=6220
Assessment centre > Physical measures > Anthropometry > Body composition by impedance	100009	6221	Impedance of arm, manual entry (right)	31	31	Complete	Integer	ohm	Data	Auxiliary	Unisex	3	1		In the event the automatic connection between the Assessment Centre computers and the Tanita Impedance measurement device failed, the operator was able to enter the measured electrical impedance values manually.	http://biobank.ndph.ox.ac.uk/ukb/field.cgi?id=6221
Assessment centre > Physical measures > Anthropometry > Body composition by impedance	100009	6222	Impedance of arm, manual entry (left)	31	31	Complete	Integer	ohm	Data	Auxiliary	Unisex	3	1		In the event the automatic connection between the Assessment Centre computers and the Tanita Impedance measurement device failed, the operator was able to enter the measured electrical impedance values manually.	http://biobank.ndph.ox.ac.uk/ukb/field.cgi?id=6222
Assessment centre > Cognitive function > Tower rearranging	503	6312	Value entered	42543	610542	Accruing	Categorical single		Data	Primary	Unisex	2	18	6312	This field contains the values the participant entered when shown each puzzle.	http://biobank.ndph.ox.ac.uk/ukb/field.cgi?id=6312
Assessment centre > Cognitive function > Tower rearranging	503	6313	Duration to entering selection	42543	610542	Accruing	Integer	deciseconds	Data	Primary	Unisex	2	18		This is the time interval between the participant being able to make a selection and them actually doing so.	http://biobank.ndph.ox.ac.uk/ukb/field.cgi?id=6313
Assessment centre > Cognitive function > Picture vocabulary	504	6314	Word/picture group used for each round	49368	1326704	Accruing	Categorical multiple		Data	Auxiliary	Unisex	2	30	6314	The challenge for each round consisted of a single word and four pictures. This field is an index identifying the word and its associated picture set, as listed in Resource 6314 and Resource 1702 respectively.	http://biobank.ndph.ox.ac.uk/ukb/field.cgi?id=6314
Assessment centre > Cognitive function > Picture vocabulary	504	6315	Picture selected for each round	49420	1327968	Accruing	Categorical multiple		Data	Primary	Unisex	2	30	6315	Which of the four pictures was chosen by the participant, for each round. See the indexed picture groups in Resource 1702 for the images themselves, and Resource 6314 for where each picture was displayed on the screen.	http://biobank.ndph.ox.ac.uk/ukb/field.cgi?id=6315
Assessment centre > Cognitive function > Picture vocabulary	504	6317	Duration of selection in each round	49368	1326704	Accruing	Integer	milliseconds	Data	Primary	Unisex	2	30		This is the time that a participant looked at each word/picture group before selecting a picture.	http://biobank.ndph.ox.ac.uk/ukb/field.cgi?id=6317
Assessment centre > Cognitive function > Symbol digit substitution	502	6325	Duration to entering symbol choice	49369	1725620	Accruing	Integer	deciseconds	Data	Primary	Unisex	2	120		This is the interval between either the answer grid becoming avaiolable (first press) or between two successive key presses.	http://biobank.ndph.ox.ac.uk/ukb/field.cgi?id=6325
Assessment centre > Cognitive function > Matrix pattern completion	501	6332	Item selected for each puzzle	49238	699746	Accruing	Categorical multiple		Data	Primary	Unisex	2	15	6332	This indicates the item selected for each puzzle as illustrated in Resource 15. For puzzles which had 6 options the codes 0-5 correspond to the following layout: 0 1 2 3 4 5 For puzzles which had 8 options the codes 0-7 correspond to the following layout: 0 1 2 3 4 5 6 7 If a participant answered all 15 puzzles correctly the sequence would be: 3,2,5,0,3,5,0,5,3,0,7,1,4,2,6	http://biobank.ndph.ox.ac.uk/ukb/field.cgi?id=6332
Assessment centre > Cognitive function > Matrix pattern completion	501	6333	Duration spent answering each puzzle	49238	699746	Accruing	Integer	deciseconds	Data	Primary	Unisex	2	15		This is an array of values, one for each puzzle answered, detailing how long the participant spent looking at a puzzle before selecting their answer. Some values are zero indicating a response time of less than 0.1 seconds, which is below the realistic minimum time for mentally processing the picture and deciding which image to touch. Such values are assumed to be due to a participant hovering a …	http://biobank.ndph.ox.ac.uk/ukb/field.cgi?id=6333
Assessment centre > Cognitive function > Pairs matching	100030	6334	Screen layout	49752	140285	Accruing	Text		Data	Primary	Unisex	2	3		This field describes the screen layout of the pairs test displayed to the participant (the layouts were generated randomly so differ between participants). It is a sequence of values like [a,b]=c where a,b are the co-ordinates on the screen of a card and c is an index describing the face pattern. The layout was only captured from late 2016 onwards so is not available for most of the pairs result …	http://biobank.ndph.ox.ac.uk/ukb/field.cgi?id=6334
Assessment centre > Cognitive function > Trail making	505	6348	Duration to complete numeric path (trail #1)	49752	53887	Accruing	Integer	deciseconds	Data	Primary	Unisex	2	1	1990	Duration to complete numeric path (trail #1)	http://biobank.ndph.ox.ac.uk/ukb/field.cgi?id=6348
Assessment centre > Cognitive function > Trail making	505	6349	Total errors traversing numeric path (trail #1)	49752	53887	Accruing	Integer	error-count	Data	Primary	Unisex	2	1		Total errors made while traversing numeric path. A zero value here does not indicate that the participant completed the trail without problems as it is possible they abandoned during the process prior to making any mistakes - see Field 6348 to determine whether they actually completed the trail.	http://biobank.ndph.ox.ac.uk/ukb/field.cgi?id=6349
Assessment centre > Cognitive function > Trail making	505	6350	Duration to complete alphanumeric path (trail #2)	49752	53887	Accruing	Integer	deciseconds	Data	Primary	Unisex	2	1	1990	Duration to complete alphanumeric path (trail #2)	http://biobank.ndph.ox.ac.uk/ukb/field.cgi?id=6350
Assessment centre > Cognitive function > Trail making	505	6351	Total errors traversing alphanumeric path (trail #2)	49752	53887	Accruing	Integer	error-count	Data	Primary	Unisex	2	1		Total errors traversing alphanumeric path (trail #2). A zero value here does not indicate that the participant completed the trail without problems as it is possible they abandoned during the process prior to making any mistakes - see Field 6350 to determine whether they actually completed the trail.	http://biobank.ndph.ox.ac.uk/ukb/field.cgi?id=6351
Assessment centre > Cognitive function > Symbol digit substitution	502	6362	First code array presented	50592	54759	Accruing	Categorical single		Data	Auxiliary	Unisex	2	1	500	The tests were described by an outer array of 32 symbol-digit arrays each containing the digits 0-7. To present some element of unpredictability between participants, each run of the program chose a random starting point in the outer array and presented tests from that point onwards (looping back to the origin if required). The outer array was zero-indexed, so that a value of 0 in this field mean…	http://biobank.ndph.ox.ac.uk/ukb/field.cgi?id=6362
Assessment centre > Cognitive function > Picture vocabulary	504	6364	Vocabulary level	49151	53171	Accruing	Continuous		Data	Primary	Unisex	2	1		This is the estimate of the participant's vocabulary level, at the end of the test according to the original scoring criteria. It ranges between -11 (most basic) and 11 (most complex) . Field 6365 gives the Standard Error associated with this estimated value. Note: the original scoring criteria was obtained from a presentation of the words in both audio and visual forms, to persons in the USA. As…	http://biobank.ndph.ox.ac.uk/ukb/field.cgi?id=6364
Assessment centre > Cognitive function > Picture vocabulary	504	6365	Uncertainty in vocabulary level	49151	53171	Accruing	Continuous		Data	Primary	Unisex	2	1		This is the Standard Error (corresponding to the MLE calculation) in the final estimate of the participant's vocabulary level as given in Field 6364.	http://biobank.ndph.ox.ac.uk/ukb/field.cgi?id=6365
Assessment centre > Cognitive function > Matrix pattern completion	501	6373	Number of puzzles correctly solved	49242	53317	Accruing	Integer	correct-answers	Data	Primary	Unisex	2	1		This is the number of puzzles for which the participant gave the correct solution. It should be used in conjunction with Field 6374 which describes the number of puzzles attempted. The range is 0-15.	http://biobank.ndph.ox.ac.uk/ukb/field.cgi?id=6373
Assessment centre > Cognitive function > Matrix pattern completion	501	6374	Number of puzzles viewed	49242	53317	Accruing	Integer	attempts	Data	Primary	Unisex	2	1		This is the number of puzzles which the participant viewed irrespective of whether they supplied any answer (though the were unable to progress to the next puzzle without supplying an answer). The range is 0-15. If the participant did not attempt all 15 puzzles then this value is likely to be greater than the number of entries for Field 6332 and Field 6333 as it will usually include a last puzzle…	http://biobank.ndph.ox.ac.uk/ukb/field.cgi?id=6374
Assessment centre > Cognitive function > Tower rearranging	503	6383	Number of puzzles attempted	43360	47423	Accruing	Integer	attempts	Data	Primary	Unisex	2	1		This is the number of puzzles which the participant viewed irrespective of whether they supplied any answer (though the were unable to progress to the next puzzle without supplying an answer) If the participant did not attempt all 18 puzzles then this value is likely to be greater than the number of entries for Field 6312 and Field 6313 as it will usually include a last puzzle which was viewed by…	http://biobank.ndph.ox.ac.uk/ukb/field.cgi?id=6383
Assessment centre > Cognitive function > Paired associate learning	506	6448	Word associated with \huge\""	49752	53887	Accruing	Categorical single		Data	Primary	Unisex	2	1	6448	The correct word associated with \huge\" was \"trousers\"."	http://biobank.ndph.ox.ac.uk/ukb/field.cgi?id=6448
Assessment centre > Cognitive function > Paired associate learning	506	6459	Word associated with \happy\""	49752	53887	Accruing	Categorical single		Data	Primary	Unisex	2	1	6459	The correct word associated with \happy\" was \"dog\"."	http://biobank.ndph.ox.ac.uk/ukb/field.cgi?id=6459
Assessment centre > Cognitive function > Paired associate learning	506	6470	Word associated with \tattered\""	49752	53887	Accruing	Categorical single		Data	Primary	Unisex	2	1	6470	The correct word associated with \tattered\" was \"dress\"."	http://biobank.ndph.ox.ac.uk/ukb/field.cgi?id=6470
Assessment centre > Cognitive function > Paired associate learning	506	6481	Word associated with \old\""	49752	53887	Accruing	Categorical single		Data	Primary	Unisex	2	1	6481	The correct word associated with \old\" was \"house\"."	http://biobank.ndph.ox.ac.uk/ukb/field.cgi?id=6481
Assessment centre > Cognitive function > Paired associate learning	506	6492	Word associated with \long\""	49752	53887	Accruing	Categorical single		Data	Primary	Unisex	2	1	6492	The correct word associated with \long\" was \"curtains\"."	http://biobank.ndph.ox.ac.uk/ukb/field.cgi?id=6492
Assessment centre > Cognitive function > Paired associate learning	506	6503	Word associated with \red\""	49752	53887	Accruing	Categorical single		Data	Primary	Unisex	2	1	6503	The correct word associated with \red\" was \"car\"."	http://biobank.ndph.ox.ac.uk/ukb/field.cgi?id=6503
Assessment centre > Cognitive function > Paired associate learning	506	6514	Word associated with \sulking\""	49752	53887	Accruing	Categorical single		Data	Primary	Unisex	2	1	6514	The correct word associated with \sulking\" was \"elephant\"."	http://biobank.ndph.ox.ac.uk/ukb/field.cgi?id=6514
Assessment centre > Cognitive function > Paired associate learning	506	6525	Word associated with \pretty\""	49752	53887	Accruing	Categorical single		Data	Primary	Unisex	2	1	6525	The correct word associated with \pretty\" was \"dish\"."	http://biobank.ndph.ox.ac.uk/ukb/field.cgi?id=6525
Assessment centre > Cognitive function > Paired associate learning	506	6536	Word associated with \tiny\""	49752	53887	Accruing	Categorical single		Data	Primary	Unisex	2	1	6536	The correct word associated with \tiny\" was \"cat\"."	http://biobank.ndph.ox.ac.uk/ukb/field.cgi?id=6536
Assessment centre > Cognitive function > Paired associate learning	506	6547	Word associated with \new\""	49752	53887	Accruing	Categorical single		Data	Primary	Unisex	2	1	6547	The correct word associated with \new\" was \"plant\"."	http://biobank.ndph.ox.ac.uk/ukb/field.cgi?id=6547
Assessment centre > Verbal interview > Medications	100075	6671	Number of antibiotics taken in last 3 months	46380	50575	Ongoing	Integer		Data	Primary	Unisex	2	1		Number of antibiotics taken	http://biobank.ndph.ox.ac.uk/ukb/field.cgi?id=6671
Assessment centre > Cognitive function > Trail making	505	6770	Errors before selecting correct item in numeric path (trail #1)	16191	20556	Accruing	Integer	error-count	Data	Derived	Unisex	2	24		Errors before selecting a particular correct item in numeric path (trail #1). Only values greater than zero are recorded. It is possible that the value recorded here is less than the sum of the values in Field 6349 since this field does not count mistakes made on the latest circle when the trail timed-out before it was correctly selected.	http://biobank.ndph.ox.ac.uk/ukb/field.cgi?id=6770
Assessment centre > Cognitive function > Trail making	505	6771	Errors before selecting correct item in alphanumeric path (trail #2)	22710	41564	Accruing	Integer	error-count	Data	Derived	Unisex	2	24		Errors before selecting a particular correct item in alphanumeric path (trail #2). Only values greater than zero are recorded. It is possible that the value recorded here is less than the sum of the values in Field 6351 since this field does not count mistakes made on the latest circle when the trail timed-out before it was correctly selected.	http://biobank.ndph.ox.ac.uk/ukb/field.cgi?id=6771
Assessment centre > Cognitive function > Trail making	505	6772	Interval between previous point and current one in numeric path (trail #1)	49309	1331578	Accruing	Integer	deciseconds	Data	Derived	Unisex	2	25		Interval between previous point and current one in numeric path (trail #1). Note that these intervals are unlikely to sum to Field 6348 due to rounding truncation. If a participant did not complete the trail (as indicated by a zero in Field 6348) then the number of results for this field will be smaller than the length (25) of the trail.	http://biobank.ndph.ox.ac.uk/ukb/field.cgi?id=6772
Assessment centre > Cognitive function > Trail making	505	6773	Interval between previous point and current one in alphanumeric path (trail #2)	49126	1308653	Accruing	Integer	milliseconds	Data	Derived	Unisex	2	25		Interval between previous point and current one in alphanumeric path (trail #2). Note that these intervals are unlikely to sum to Field 6350 due to rounding truncation. If a participant did not complete the trail (as indicated by a zero in Field 6350) then the number of results for this field will be smaller than the length (25) of the trail.	http://biobank.ndph.ox.ac.uk/ukb/field.cgi?id=6773
Assessment centre > Eye measures > Refractometry > Refractometer 2	1419	7381	Spherical power (left)	886	8859	Accruing	Continuous	dioptre	Data	Primary	Unisex	2	10		Spherical power (left)	http://biobank.ndph.ox.ac.uk/ukb/field.cgi?id=7381
Assessment centre > Eye measures > Refractometry > Refractometer 2	1419	7382	Spherical power (right)	885	8844	Accruing	Continuous	dioptre	Data	Primary	Unisex	2	10		Spherical power (right)	http://biobank.ndph.ox.ac.uk/ukb/field.cgi?id=7382
Assessment centre > Eye measures > Refractometry > Refractometer 2	1419	7383	Cylindrical power (right)	885	8844	Accruing	Continuous	dioptre	Data	Primary	Unisex	2	10		Cylindrical power (right)	http://biobank.ndph.ox.ac.uk/ukb/field.cgi?id=7383
Assessment centre > Eye measures > Refractometry > Refractometer 2	1419	7384	Cylindrical power (left)	886	8859	Accruing	Continuous	dioptre	Data	Primary	Unisex	2	10		Cylindrical power (left)	http://biobank.ndph.ox.ac.uk/ukb/field.cgi?id=7384
Assessment centre > Eye measures > Refractometry > Refractometer 2	1419	7385	Cylinder axis (left)	886	8859	Accruing	Integer	degrees	Data	Primary	Unisex	2	10		Cylinder axis (left)	http://biobank.ndph.ox.ac.uk/ukb/field.cgi?id=7385
Assessment centre > Eye measures > Refractometry > Refractometer 2	1419	7386	Cylinder axis (right)	885	8844	Accruing	Integer	degrees	Data	Primary	Unisex	2	10		Cylinder axis (right)	http://biobank.ndph.ox.ac.uk/ukb/field.cgi?id=7386
Assessment centre > Eye measures > Refractometry > Refractometer 2	1419	7387	Confidence Index (right)	885	8844	Accruing	Categorical single		Data	Auxiliary	Unisex	2	10	1402	Possible values: 5 to 9 or E for error (right)	http://biobank.ndph.ox.ac.uk/ukb/field.cgi?id=7387
Assessment centre > Eye measures > Refractometry > Refractometer 2	1419	7388	Confidence Index (left)	886	8859	Accruing	Categorical single		Data	Auxiliary	Unisex	2	10	1402	Possible values: 5 to 9 or E for error (left)	http://biobank.ndph.ox.ac.uk/ukb/field.cgi?id=7388
Assessment centre > Eye measures > Refractometry > Refractometer 2	1419	7389	Spherical equivalent value (left)	886	8859	Accruing	Continuous	dioptre	Data	Primary	Unisex	2	10		Spherical equivalent value (left)	http://biobank.ndph.ox.ac.uk/ukb/field.cgi?id=7389
Assessment centre > Eye measures > Refractometry > Refractometer 2	1419	7390	Spherical equivalent value (right)	885	8844	Accruing	Continuous	dioptre	Data	Primary	Unisex	2	10		Spherical equivalent value (right)	http://biobank.ndph.ox.ac.uk/ukb/field.cgi?id=7390
Assessment centre > Eye measures > Refractometry > Refractometer 2	1419	7391	Keratometry R1 radius (right)	878	8736	Accruing	Continuous	mm	Data	Primary	Unisex	2	10		Keratometry R1 radius (right)	http://biobank.ndph.ox.ac.uk/ukb/field.cgi?id=7391
Assessment centre > Eye measures > Refractometry > Refractometer 2	1419	7392	Keratometry R2 radius (right)	878	8736	Accruing	Continuous	mm	Data	Primary	Unisex	2	10		Keratometry R2 radius (right)	http://biobank.ndph.ox.ac.uk/ukb/field.cgi?id=7392
Assessment centre > Eye measures > Refractometry > Refractometer 2	1419	7393	Keratometry R1 radius (left)	881	8777	Accruing	Continuous	mm	Data	Primary	Unisex	2	10		Keratometry R1 radius (left)	http://biobank.ndph.ox.ac.uk/ukb/field.cgi?id=7393
Assessment centre > Eye measures > Refractometry > Refractometer 2	1419	7394	Keratometry R2 radius (left)	881	8777	Accruing	Continuous	mm	Data	Primary	Unisex	2	10		Keratometry R2 radius (left)	http://biobank.ndph.ox.ac.uk/ukb/field.cgi?id=7394
Assessment centre > Eye measures > Refractometry > Refractometer 2	1419	7395	Keratometry average radius (left)	881	8777	Accruing	Continuous	mm	Data	Primary	Unisex	2	10		Keratometry average radius (left)	http://biobank.ndph.ox.ac.uk/ukb/field.cgi?id=7395
Assessment centre > Eye measures > Refractometry > Refractometer 2	1419	7396	Keratometry average radius (right)	878	8736	Accruing	Continuous	mm	Data	Primary	Unisex	2	10		Keratometry average radius (right)	http://biobank.ndph.ox.ac.uk/ukb/field.cgi?id=7396
Assessment centre > Eye measures > Refractometry > Refractometer 2	1419	7397	Keratometry R1 spherical value (right)	878	8736	Accruing	Continuous	dioptre	Data	Primary	Unisex	2	10		Keratometry R1 spherical value (right)	http://biobank.ndph.ox.ac.uk/ukb/field.cgi?id=7397
Assessment centre > Eye measures > Refractometry > Refractometer 2	1419	7398	Keratometry R2 spherical value (right)	878	8736	Accruing	Continuous	dioptre	Data	Primary	Unisex	2	10		Keratometry R2 spherical value (right)	http://biobank.ndph.ox.ac.uk/ukb/field.cgi?id=7398
Assessment centre > Eye measures > Refractometry > Refractometer 2	1419	7399	Keratometry R1 spherical value (left)	881	8777	Accruing	Continuous	dioptre	Data	Primary	Unisex	2	10		Keratometry R1 spherical value (left)	http://biobank.ndph.ox.ac.uk/ukb/field.cgi?id=7399
Assessment centre > Eye measures > Refractometry > Refractometer 2	1419	7400	Keratometry R2 spherical value (left)	881	8777	Accruing	Continuous	dioptre	Data	Primary	Unisex	2	10		Keratometry R2 spherical value (left)	http://biobank.ndph.ox.ac.uk/ukb/field.cgi?id=7400
Assessment centre > Eye measures > Refractometry > Refractometer 2	1419	7401	Keratometry average spherical value (left)	881	8777	Accruing	Continuous	dioptre	Data	Primary	Unisex	2	10		Keratometry average spherical value (left)	http://biobank.ndph.ox.ac.uk/ukb/field.cgi?id=7401
Assessment centre > Eye measures > Refractometry > Refractometer 2	1419	7402	Keratometry average spherical value (right)	878	8736	Accruing	Continuous	dioptre	Data	Primary	Unisex	2	10		Keratometry average spherical value (right)	http://biobank.ndph.ox.ac.uk/ukb/field.cgi?id=7402
Assessment centre > Eye measures > Refractometry > Refractometer 2	1419	7403	Keratometry spherical value (right)	878	8736	Accruing	Continuous	dioptre	Data	Primary	Unisex	2	10		Keratometry spherical value (right)	http://biobank.ndph.ox.ac.uk/ukb/field.cgi?id=7403
Assessment centre > Eye measures > Refractometry > Refractometer 2	1419	7404	Keratometry spherical value (left)	881	8777	Accruing	Continuous	dioptre	Data	Primary	Unisex	2	10		Keratometry spherical value (left)	http://biobank.ndph.ox.ac.uk/ukb/field.cgi?id=7404
Assessment centre > Eye measures > Refractometry > Refractometer 2	1419	7405	Keratometry cylinder axis (left)	881	8777	Accruing	Integer	degrees	Data	Primary	Unisex	2	10		Keratometry cylinder axis (left)	http://biobank.ndph.ox.ac.uk/ukb/field.cgi?id=7405
Assessment centre > Eye measures > Refractometry > Refractometer 2	1419	7406	Keratometry cylinder axis (right)	878	8736	Accruing	Integer	degrees	Data	Primary	Unisex	2	10		Keratometry cylinder axis (right)	http://biobank.ndph.ox.ac.uk/ukb/field.cgi?id=7406
Assessment centre > Eye measures > Refractometry > Refractometer 2	1419	7407	Keratometry R1 cylinder axis (right)	878	8736	Accruing	Integer	degrees	Data	Primary	Unisex	2	10		Keratometry R1 cylinder axis (right)	http://biobank.ndph.ox.ac.uk/ukb/field.cgi?id=7407
Assessment centre > Eye measures > Refractometry > Refractometer 2	1419	7408	Keratometry R2 cylinder axis (right)	878	8736	Accruing	Integer	degrees	Data	Primary	Unisex	2	10		Keratometry R2 cylinder axis (right)	http://biobank.ndph.ox.ac.uk/ukb/field.cgi?id=7408
Assessment centre > Eye measures > Refractometry > Refractometer 2	1419	7409	Keratometry R2 cylinder axis (left)	881	8777	Accruing	Integer	degrees	Data	Primary	Unisex	2	10		Keratometry R2 cylinder axis (left)	http://biobank.ndph.ox.ac.uk/ukb/field.cgi?id=7409
Assessment centre > Eye measures > Refractometry > Refractometer 2	1419	7410	Keratometry R1 cylinder axis (left)	881	8777	Accruing	Integer	degrees	Data	Primary	Unisex	2	10		Keratometry R1 cylinder axis (left)	http://biobank.ndph.ox.ac.uk/ukb/field.cgi?id=7410
Assessment centre > Eye measures > Refractometry > Refractometer 2	1419	7476	Refractometry method	2494	2494	Accruing	Categorical single		Data	Primary	Unisex	2	1	100274	Indicates whether it was possible to perform refractometry.	http://biobank.ndph.ox.ac.uk/ukb/field.cgi?id=7476
Assessment centre > Eye measures > Refractometry > Refractometer 2	1419	7486	Distance from corneal vertex to spectacle lens when wearing glasses	892	892	Accruing	Continuous	mm	Data	Primary	Unisex	2	1		Distance between corneal vertex and the spectacle lens when the participant wears glasses	http://biobank.ndph.ox.ac.uk/ukb/field.cgi?id=7486
Assessment centre > Eye measures > Refractometry > Refractometer 2	1419	7494	Corneal refractive index	892	892	Accruing	Continuous	ratio	Data	Primary	Unisex	2	1		Corneal refractive index	http://biobank.ndph.ox.ac.uk/ukb/field.cgi?id=7494
Assessment centre > Eye measures > Refractometry > Refractometer 2	1419	7495	Median spherical power (right)	885	885	Accruing	Continuous	dioptre	Data	Primary	Unisex	2	1		Median spherical power (right)	http://biobank.ndph.ox.ac.uk/ukb/field.cgi?id=7495
Assessment centre > Eye measures > Refractometry > Refractometer 2	1419	7496	Median cylindrical power (right)	885	885	Accruing	Continuous	dioptre	Data	Primary	Unisex	2	1		Median cylindrical power (right)	http://biobank.ndph.ox.ac.uk/ukb/field.cgi?id=7496
Assessment centre > Eye measures > Refractometry > Refractometer 2	1419	7497	Median cylinder axis (right)	885	885	Accruing	Integer	degrees	Data	Primary	Unisex	2	1		Median cylinder axis (right)	http://biobank.ndph.ox.ac.uk/ukb/field.cgi?id=7497
Assessment centre > Eye measures > Refractometry > Refractometer 2	1419	7498	Median spherical equivalent value (right)	885	885	Accruing	Continuous	dioptre	Data	Primary	Unisex	2	1		Median spherical equivalent value (right)	http://biobank.ndph.ox.ac.uk/ukb/field.cgi?id=7498
Assessment centre > Eye measures > Refractometry > Refractometer 2	1419	7499	Trial lens spherical power (right)	885	885	Accruing	Continuous	dioptre	Data	Primary	Unisex	2	1		Trial lens spherical power (right)	http://biobank.ndph.ox.ac.uk/ukb/field.cgi?id=7499
Assessment centre > Eye measures > Refractometry > Refractometer 2	1419	7500	Trial lens cylindrical power (right)	885	885	Accruing	Continuous	dioptre	Data	Primary	Unisex	2	1		Trial lens cylindrical power (right)	http://biobank.ndph.ox.ac.uk/ukb/field.cgi?id=7500
Assessment centre > Eye measures > Refractometry > Refractometer 2	1419	7501	Trial lens cylinder axis (right)	885	885	Accruing	Integer	degrees	Data	Primary	Unisex	2	1		Trial lens cylinder axis (right)	http://biobank.ndph.ox.ac.uk/ukb/field.cgi?id=7501
Assessment centre > Eye measures > Refractometry > Refractometer 2	1419	7502	Contact lens spherical power (right)	885	885	Accruing	Continuous	dioptre	Data	Primary	Unisex	2	1		Contact lens spherical power (right)	http://biobank.ndph.ox.ac.uk/ukb/field.cgi?id=7502
Assessment centre > Eye measures > Refractometry > Refractometer 2	1419	7503	Contact lens cylindrical power (right)	885	885	Accruing	Continuous	dioptre	Data	Primary	Unisex	2	1		Contact lens cylindrical power (right)	http://biobank.ndph.ox.ac.uk/ukb/field.cgi?id=7503
Assessment centre > Eye measures > Refractometry > Refractometer 2	1419	7504	Contact lens cylinder axis (right)	885	885	Accruing	Integer	degrees	Data	Primary	Unisex	2	1		Contact lens cylinder axis (right)	http://biobank.ndph.ox.ac.uk/ukb/field.cgi?id=7504
Assessment centre > Eye measures > Refractometry > Refractometer 2	1419	7505	Contact lens spherical equivalent value (right)	885	885	Accruing	Continuous	dioptre	Data	Primary	Unisex	2	1		Contact lens spherical equivalent value (right)	http://biobank.ndph.ox.ac.uk/ukb/field.cgi?id=7505
Assessment centre > Eye measures > Refractometry > Refractometer 2	1419	7507	Keratometry median R1 radius (right)	876	876	Accruing	Continuous	mm	Data	Primary	Unisex	2	1		Keratometry median R1 radius (right)	http://biobank.ndph.ox.ac.uk/ukb/field.cgi?id=7507
Assessment centre > Eye measures > Refractometry > Refractometer 2	1419	7508	Keratometry median R1 spherical value (right)	876	876	Accruing	Continuous	dioptre	Data	Primary	Unisex	2	1		Keratometry median R1 spherical value (right)	http://biobank.ndph.ox.ac.uk/ukb/field.cgi?id=7508
Assessment centre > Eye measures > Refractometry > Refractometer 2	1419	7509	Keratometry median R1 cylinder axis (right)	876	876	Accruing	Integer	degrees	Data	Primary	Unisex	2	1		Keratometry median R1 cylinder axis (right)	http://biobank.ndph.ox.ac.uk/ukb/field.cgi?id=7509
Assessment centre > Eye measures > Refractometry > Refractometer 2	1419	7510	Keratometry median R2 radius (right)	876	876	Accruing	Continuous	mm	Data	Primary	Unisex	2	1		Keratometry median R2 radius (right)	http://biobank.ndph.ox.ac.uk/ukb/field.cgi?id=7510
Assessment centre > Eye measures > Refractometry > Refractometer 2	1419	7511	Keratometry median R2 spherical value (right)	876	876	Accruing	Continuous	dioptre	Data	Primary	Unisex	2	1		Keratometry median R2 spherical value (right)	http://biobank.ndph.ox.ac.uk/ukb/field.cgi?id=7511
Assessment centre > Eye measures > Refractometry > Refractometer 2	1419	7512	Keratometry median R2 cylinder axis (right)	876	876	Accruing	Integer	degrees	Data	Primary	Unisex	2	1		Keratometry median R2 cylinder axis (right)	http://biobank.ndph.ox.ac.uk/ukb/field.cgi?id=7512
Assessment centre > Eye measures > Refractometry > Refractometer 2	1419	7513	Keratometry median average radius (right)	876	876	Accruing	Continuous	mm	Data	Primary	Unisex	2	1		Keratometry median average radius (right)	http://biobank.ndph.ox.ac.uk/ukb/field.cgi?id=7513
Assessment centre > Eye measures > Refractometry > Refractometer 2	1419	7514	Keratometry median average spherical value (right)	876	876	Accruing	Continuous	dioptre	Data	Primary	Unisex	2	1		Keratometry median average spherical value (right)	http://biobank.ndph.ox.ac.uk/ukb/field.cgi?id=7514
Assessment centre > Eye measures > Refractometry > Refractometer 2	1419	7515	Keratometry median spherical value (right)	876	876	Accruing	Continuous	dioptre	Data	Primary	Unisex	2	1		Keratometry median spherical value (right)	http://biobank.ndph.ox.ac.uk/ukb/field.cgi?id=7515
Assessment centre > Eye measures > Refractometry > Refractometer 2	1419	7516	Keratometry median cylinder axis (right)	876	876	Accruing	Integer	degrees	Data	Primary	Unisex	2	1		Keratometry median cylinder axis (right)	http://biobank.ndph.ox.ac.uk/ukb/field.cgi?id=7516
Assessment centre > Eye measures > Refractometry > Refractometer 2	1419	7517	Median spherical power (left)	886	886	Accruing	Continuous	dioptre	Data	Primary	Unisex	2	1		Median spherical power (left)	http://biobank.ndph.ox.ac.uk/ukb/field.cgi?id=7517
Assessment centre > Eye measures > Refractometry > Refractometer 2	1419	7518	Median cylindrical power (left)	886	886	Accruing	Continuous	dioptre	Data	Primary	Unisex	2	1		Median cylindrical power (left)	http://biobank.ndph.ox.ac.uk/ukb/field.cgi?id=7518
Assessment centre > Eye measures > Refractometry > Refractometer 2	1419	7519	Median cylinder axis (left)	886	886	Accruing	Integer	degrees	Data	Primary	Unisex	2	1		Median cylinder axis (left)	http://biobank.ndph.ox.ac.uk/ukb/field.cgi?id=7519
Assessment centre > Eye measures > Refractometry > Refractometer 2	1419	7520	Median spherical equivalent value (left)	886	886	Accruing	Continuous	dioptre	Data	Primary	Unisex	2	1		Median spherical equivalent value (left)	http://biobank.ndph.ox.ac.uk/ukb/field.cgi?id=7520
Assessment centre > Eye measures > Refractometry > Refractometer 2	1419	7521	Trial lens spherical power (left)	886	886	Accruing	Continuous	dioptre	Data	Primary	Unisex	2	1		Trial lens spherical power (left)	http://biobank.ndph.ox.ac.uk/ukb/field.cgi?id=7521
Assessment centre > Eye measures > Refractometry > Refractometer 2	1419	7522	Trial lens cylindrical power (left)	886	886	Accruing	Continuous	dioptre	Data	Primary	Unisex	2	1		Trial lens cylindrical power (left)	http://biobank.ndph.ox.ac.uk/ukb/field.cgi?id=7522
Assessment centre > Eye measures > Refractometry > Refractometer 2	1419	7523	Trial lens cylinder axis (left)	886	886	Accruing	Integer	degrees	Data	Primary	Unisex	2	1		Trial lens cylinder axis (left)	http://biobank.ndph.ox.ac.uk/ukb/field.cgi?id=7523
Assessment centre > Eye measures > Refractometry > Refractometer 2	1419	7524	Contact lens spherical power (left)	886	886	Accruing	Continuous	dioptre	Data	Primary	Unisex	2	1		Contact lens spherical power (left)	http://biobank.ndph.ox.ac.uk/ukb/field.cgi?id=7524
Assessment centre > Eye measures > Refractometry > Refractometer 2	1419	7525	Contact lens cylindrical power (left)	886	886	Accruing	Continuous	dioptre	Data	Primary	Unisex	2	1		Contact lens cylindrical power (left)	http://biobank.ndph.ox.ac.uk/ukb/field.cgi?id=7525
Assessment centre > Eye measures > Refractometry > Refractometer 2	1419	7526	Contact lens cylinder axis (left)	886	886	Accruing	Integer	degrees	Data	Primary	Unisex	2	1		Contact lens cylinder axis (left)	http://biobank.ndph.ox.ac.uk/ukb/field.cgi?id=7526
Assessment centre > Eye measures > Refractometry > Refractometer 2	1419	7527	Contact lens spherical equivalent value (left)	886	886	Accruing	Continuous	dioptre	Data	Primary	Unisex	2	1		Contact lens spherical equivalent value (left)	http://biobank.ndph.ox.ac.uk/ukb/field.cgi?id=7527
Assessment centre > Eye measures > Refractometry > Refractometer 2	1419	7529	Keratometry median R1 radius (left)	879	879	Accruing	Continuous	mm	Data	Primary	Unisex	2	1		Keratometry median R1 radius (left)	http://biobank.ndph.ox.ac.uk/ukb/field.cgi?id=7529
Assessment centre > Eye measures > Refractometry > Refractometer 2	1419	7530	Keratometry median R1 spherical value (left)	879	879	Accruing	Continuous	dioptre	Data	Primary	Unisex	2	1		Keratometry median R1 spherical value (left)	http://biobank.ndph.ox.ac.uk/ukb/field.cgi?id=7530
Assessment centre > Eye measures > Refractometry > Refractometer 2	1419	7531	Keratometry median R1 cylinder axis (left)	879	879	Accruing	Integer	degrees	Data	Primary	Unisex	2	1		Keratometry median R1 cylinder axis (left)	http://biobank.ndph.ox.ac.uk/ukb/field.cgi?id=7531
Assessment centre > Eye measures > Refractometry > Refractometer 2	1419	7532	Keratometry median R2 radius (left)	879	879	Accruing	Continuous	mm	Data	Primary	Unisex	2	1		Keratometry median R2 radius (left)	http://biobank.ndph.ox.ac.uk/ukb/field.cgi?id=7532
Assessment centre > Eye measures > Refractometry > Refractometer 2	1419	7533	Keratometry median R2 spherical value (left)	879	879	Accruing	Continuous	dioptre	Data	Primary	Unisex	2	1		Keratometry median R2 spherical value (left)	http://biobank.ndph.ox.ac.uk/ukb/field.cgi?id=7533
Assessment centre > Eye measures > Refractometry > Refractometer 2	1419	7534	Keratometry median R2 cylinder axis (left)	879	879	Accruing	Integer	degrees	Data	Primary	Unisex	2	1		Keratometry median R2 cylinder axis (left)	http://biobank.ndph.ox.ac.uk/ukb/field.cgi?id=7534
Assessment centre > Eye measures > Refractometry > Refractometer 2	1419	7535	Keratometry median average radius (left)	879	879	Accruing	Continuous	mm	Data	Primary	Unisex	2	1		Keratometry median average radius (left)	http://biobank.ndph.ox.ac.uk/ukb/field.cgi?id=7535
Assessment centre > Eye measures > Refractometry > Refractometer 2	1419	7536	Keratometry median average spherical value (left)	879	879	Accruing	Continuous	dioptre	Data	Primary	Unisex	2	1		Keratometry median average spherical value (left)	http://biobank.ndph.ox.ac.uk/ukb/field.cgi?id=7536
Assessment centre > Eye measures > Refractometry > Refractometer 2	1419	7537	Keratometry median spherical value (left)	879	879	Accruing	Continuous	dioptre	Data	Primary	Unisex	2	1		Keratometry median spherical value (left)	http://biobank.ndph.ox.ac.uk/ukb/field.cgi?id=7537
Assessment centre > Eye measures > Refractometry > Refractometer 2	1419	7538	Keratometry median cylinder axis (left)	879	879	Accruing	Integer	degrees	Data	Primary	Unisex	2	1		Keratometry median cylinder axis (left)	http://biobank.ndph.ox.ac.uk/ukb/field.cgi?id=7538
Assessment centre > Eye measures > Refractometry > Refractometer 2	1419	7539	Pupil size (left)	823	823	Accruing	Continuous	mm	Data	Primary	Unisex	2	1		Pupil size (left)	http://biobank.ndph.ox.ac.uk/ukb/field.cgi?id=7539
Assessment centre > Eye measures > Refractometry > Refractometer 2	1419	7541	Eye prescription (left)	886	886	Accruing	Continuous	dioptre	Data	Derived	Unisex	2	1		Left eye prescription is defined here as Median spherical equivalent value (left) + 0.75	http://biobank.ndph.ox.ac.uk/ukb/field.cgi?id=7541
Assessment centre > Eye measures > Refractometry > Refractometer 2	1419	7542	Eye prescription (right)	885	885	Accruing	Continuous	dioptre	Data	Derived	Unisex	2	1		Right eye prescription is defined here as Median spherical equivalent value (right) + 0.75	http://biobank.ndph.ox.ac.uk/ukb/field.cgi?id=7542
Assessment centre > Eye measures > Refractometry > Refractometer 2	1419	7544	Pupil size (right)	802	802	Accruing	Continuous	mm	Data	Primary	Unisex	2	1		Pupil size (right)	http://biobank.ndph.ox.ac.uk/ukb/field.cgi?id=7544
Assessment centre > Cognitive function > Broken letter recognition	1358	7669	Image displayed	2359	78447	Accruing	Text		Data	Auxiliary	Unisex	2	45		Image displayed to participant. See Resources for corresponding image files.	http://biobank.ndph.ox.ac.uk/ukb/field.cgi?id=7669
Assessment centre > Cognitive function > Broken letter recognition	1358	7670	Letter displayed to participant	2359	78447	Accruing	Text		Data	Primary	Unisex	2	45		This is the letter displayed to participant.	http://biobank.ndph.ox.ac.uk/ukb/field.cgi?id=7670
Assessment centre > Cognitive function > Broken letter recognition	1358	7671	Letter selected by participant	2359	78447	Accruing	Text		Data	Primary	Unisex	2	45		The letter selected by the participant for each round of the test.	http://biobank.ndph.ox.ac.uk/ukb/field.cgi?id=7671
Assessment centre > Cognitive function > Broken letter recognition	1358	7672	History of actions performed	2359	78447	Accruing	Text		Data	Auxiliary	Unisex	2	45		This is an audit trail of the keys pressed by a participant at each round of the trial. It records what was pressed and when it was pressed. To illustrate 3201,C,4328,K,5531,# indicates that At 3201ms (after seeing the image) the participant selected the letter \C\"; at 4328ms the participant changed their mind and selected the latter \"K\"; at 5531ms the participant pressed the Next key (\"#\").…	http://biobank.ndph.ox.ac.uk/ukb/field.cgi?id=7672
Assessment centre > Cognitive function > Broken letter recognition	1358	7673	Duration between presenting an image and participant making selection	2359	78447	Accruing	Integer	msec	Data	Primary	Unisex	2	45		This is the time interval between presenting an image and participant making an initial selection. If the participant changed their mind about their selection then the time for that change is not recorded.	http://biobank.ndph.ox.ac.uk/ukb/field.cgi?id=7673
Assessment centre > Cognitive function > Broken letter recognition	1358	7674	Duration between presenting an image and participant pressing Next button	2359	78447	Accruing	Integer	msec	Data	Primary	Unisex	2	45		This is the time interval presenting an image and the participant pressing (after having made a selection) the Next button.	http://biobank.ndph.ox.ac.uk/ukb/field.cgi?id=7674
Assessment centre > Cognitive function > Broken letter recognition	1358	7676	Number of letters displayed	2359	2359	Accruing	Integer		Data	Primary	Unisex	2	1		The number of letters displayed before the test was concluded. Usually this will be a multiple of five corresponding to the end of a round at a particular fragmentation level, however other values are possible if a time-out threshold is crossed during a round.	http://biobank.ndph.ox.ac.uk/ukb/field.cgi?id=7676
Assessment centre > Cognitive function > Broken letter recognition	1358	7677	Reason test concluded	2359	2359	Accruing	Categorical single		Data	Primary	Unisex	2	1	3050	Indicates the reason that a particular test sequence was concluded.	http://biobank.ndph.ox.ac.uk/ukb/field.cgi?id=7677
Assessment centre > Cognitive function > Broken letter recognition	1358	7678	Total duration of test	2359	2359	Accruing	Integer	seconds	Data	Primary	Unisex	2	1		This is the interval between the participant ending the test due to reaching the incorrect-answer threshold or being timed-out.	http://biobank.ndph.ox.ac.uk/ukb/field.cgi?id=7678
Assessment centre > Touchscreen > Health and medical history > Medication	100045	10004	Medication for pain relief, constipation, heartburn (pilot)	3770	4460	Complete	Categorical multiple		Data	Primary	Unisex	1	5	100688	ACE touchscreen question \Do you regularly take any of the following over-the-counter medications? (You can select more than one answer)\" The following checks were performed: If code -7 was selected	then no additional choices were allowed. If code -1 was selected
Assessment centre > Touchscreen > Health and medical history > Medication	100045	10005	Medication for smoking cessation, constipation, heartburn, allergies (pilot)	3770	3824	Complete	Categorical multiple		Data	Primary	Unisex	1	3	100689	ACE touchscreen question \Do you regularly take any of the following over-the-counter medications? (You can select more than one answer)\" The following checks were performed: If code -7 was selected	then no additional choices were allowed. If code -1 was selected
Assessment centre > Touchscreen > Health and medical history > Mouth	100046	10006	Mouth/teeth dental problems (pilot)	3770	4337	Complete	Categorical multiple		Data	Primary	Unisex	1	4	100685	ACE touchscreen question \In the last year have you experienced any of the following? (You can select more than one answer)\" The following checks were performed: If code -7 was selected	then no additional choices were allowed. If code -3 was selected
Assessment centre > Touchscreen > Health and medical history > Medication	100045	10007	Vitamin and mineral supplements (pilot)	3770	4918	Complete	Categorical multiple		Data	Primary	Unisex	1	6	100692	ACE touchscreen question \Do you regularly take any of the following? (You can select more than one answer)\" The following checks were performed: If code -7 was selected	then no additional choices were allowed. If code -3 was selected
Assessment centre > Touchscreen > Lifestyle and environment > Electronic device use	100053	10016	Regular use of hands-free device/speakerphone with mobile phone (pilot)	2949	2949	Complete	Categorical single		Data	Primary	Unisex	1	1	100349	ACE touchscreen question \Do you use a hands-free device/speakerphone regularly	i.e. for more than half the calls you make or receive on a mobile phone?\""
Assessment centre > Touchscreen > Lifestyle and environment > Electronic device use	100053	10105	Internet user (pilot)	3770	3770	Complete	Categorical single		Data	Primary	Unisex	1	1	100352	ACE touchscreen question \Do you use the internet?\""	http://biobank.ndph.ox.ac.uk/ukb/field.cgi?id=10105
Assessment centre > Touchscreen > Lifestyle and environment > Electronic device use	100053	10114	Willing to be contacted by email (pilot)	3770	3770	Complete	Categorical single		Data	Primary	Unisex	1	1	100352	ACE touchscreen question \Would you be willing for the study organisers to contact you in the future by email?\" This question was asked in the Pilot assessment centre (2006) only to gauge the best methods for re-contacting participants."	http://biobank.ndph.ox.ac.uk/ukb/field.cgi?id=10114
Assessment centre > Touchscreen > Lifestyle and environment > Smoking	100058	10115	Why stopped smoking (pilot)	930	930	Complete	Categorical single		Data	Primary	Unisex	1	1	100669	ACE touchscreen question \Why did you stop smoking?\""	http://biobank.ndph.ox.ac.uk/ukb/field.cgi?id=10115
Assessment centre > Cognitive function > Pairs matching	100030	10133	Number of columns displayed in round (pilot)	3715	11145	Complete	Integer		Data	Auxiliary	Unisex	1	3			http://biobank.ndph.ox.ac.uk/ukb/field.cgi?id=10133
Assessment centre > Cognitive function > Pairs matching	100030	10134	Number of rows displayed in round (pilot)	3715	11145	Complete	Integer		Data	Auxiliary	Unisex	1	3			http://biobank.ndph.ox.ac.uk/ukb/field.cgi?id=10134
Assessment centre > Cognitive function > Pairs matching	100030	10136	Number of correct matches in round (pilot)	3715	11145	Complete	Integer		Data	Primary	Unisex	1	3		This is the number of correct matches in the round. It should always be 3 for a 2x3 game and 6 for a 3x4 game, unless the participant abandoned before finishing.	http://biobank.ndph.ox.ac.uk/ukb/field.cgi?id=10136
Assessment centre > Cognitive function > Pairs matching	100030	10137	Number of incorrect matches in round (pilot)	3715	11145	Complete	Integer		Data	Primary	Unisex	1	3		A value of 0 indicates the participant made no mistakes.	http://biobank.ndph.ox.ac.uk/ukb/field.cgi?id=10137
Assessment centre > Cognitive function > Pairs matching	100030	10138	Time to complete round (pilot)	3715	11145	Complete	Integer	deciseconds	Data	Primary	Unisex	1	3	402		http://biobank.ndph.ox.ac.uk/ukb/field.cgi?id=10138
Assessment centre > Cognitive function > Reaction time	100032	10139	Index for card A in round (pilot)	3715	74300	Complete	Categorical single		Data	Auxiliary	Unisex	1	20	92		http://biobank.ndph.ox.ac.uk/ukb/field.cgi?id=10139
Assessment centre > Cognitive function > Reaction time	100032	10140	Index for card B in round (pilot)	3715	74300	Complete	Categorical single		Data	Auxiliary	Unisex	1	20	92		http://biobank.ndph.ox.ac.uk/ukb/field.cgi?id=10140
Assessment centre > Cognitive function > Reaction time	100032	10141	Number of times snap-button pressed (pilot)	3715	74300	Complete	Integer		Data	Primary	Unisex	1	20		This indicates the number of times the snap-button was pressed (i.e. the user indicated the cards matched) in each round.	http://biobank.ndph.ox.ac.uk/ukb/field.cgi?id=10141
Assessment centre > Cognitive function > Lights pattern memory	100028	10142	Number of columns displayed (pilot)	3715	11145	Complete	Integer		Data	Auxiliary	Unisex	1	3		This is the number of columns in the lights memory test.	http://biobank.ndph.ox.ac.uk/ukb/field.cgi?id=10142
Assessment centre > Cognitive function > Lights pattern memory	100028	10143	Number of rows displayed (pilot)	3715	11145	Complete	Integer		Data	Auxiliary	Unisex	1	3		This is the number of rows in the lights memory test.	http://biobank.ndph.ox.ac.uk/ukb/field.cgi?id=10143
Assessment centre > Cognitive function > Lights pattern memory	100028	10144	Time taken to complete lights test (pilot)	3715	11145	Complete	Integer	deciseconds	Data	Primary	Unisex	1	3			http://biobank.ndph.ox.ac.uk/ukb/field.cgi?id=10144
Assessment centre > Cognitive function > Lights pattern memory	100028	10145	Pattern of lights displayed (pilot)	3713	11139	Complete	Text		Data	Primary	Unisex	1	3			http://biobank.ndph.ox.ac.uk/ukb/field.cgi?id=10145
Assessment centre > Cognitive function > Lights pattern memory	100028	10146	Pattern of lights as remembered (pilot)	3713	11139	Complete	Text		Data	Primary	Unisex	1	3			http://biobank.ndph.ox.ac.uk/ukb/field.cgi?id=10146
Assessment centre > Cognitive function > Reaction time	100032	10147	Duration to first press of snap-button in each round (pilot)	3702	30029	Complete	Integer	milliseconds	Data	Primary	Unisex	1	20		This gives the interval between the cards being displayed and the participant pressing the snap-button to indicate a match. Note that the time is recorded regardless of whether the cards shown formed a matching pair. Fields Field 10139 and Field 10140 need to be compared to determine if the cards were the same. Each pair was displayed for 2 seconds, followed by a 1 second gap. If the button-press…	http://biobank.ndph.ox.ac.uk/ukb/field.cgi?id=10147
Assessment centre > Procedural metrics > Process durations	152	10241	Touchscreen duration (pilot)	3715	3715	Complete	Integer	deciseconds	Data	Auxiliary	Unisex	1	1		The Pilot touchscreen questionnaire did not included the cognitive assessments and contained fewer 'ordinary' questions than the subsequent Main study versions.	http://biobank.ndph.ox.ac.uk/ukb/field.cgi?id=10241
Assessment centre > Cognitive function > Word production	100077	10609	Words answer array (pilot)	3740	67115	Complete	Integer		Data	Primary	Unisex	1	51		Words answer array.	http://biobank.ndph.ox.ac.uk/ukb/field.cgi?id=10609
Assessment centre > Cognitive function > Word production	100077	10610	Word count (pilot)	3745	3745	Complete	Categorical single		Data	Primary	Unisex	1	1	100280	Word count Participant's were told Now I would you to tell me as many different words as you can think of beginning with the letter `S'. Please do not include people's names or place names. You have one minute to do this. Ready, go! The number of distinct valid words they spoke was recorded in this field by the staff member clicking a button as each new one was spoken. If a participant stalled be…	http://biobank.ndph.ox.ac.uk/ukb/field.cgi?id=10610
Assessment centre > Cognitive function > Word production	100077	10612	Number of words beginning with 'S' (pilot)	3745	3745	Complete	Integer	words	Data	Primary	Unisex	1	1	100696	Number of words beginning with 'S', or -1 if abandoned	http://biobank.ndph.ox.ac.uk/ukb/field.cgi?id=10612
Assessment centre > Physical measures > Spirometry	100020	10691	Result ranking (pilot)	3417	10180	Complete	Categorical single		Data	Primary	Unisex	1	4	22	How good was each blow; 1=best; 3=worst	http://biobank.ndph.ox.ac.uk/ukb/field.cgi?id=10691
Assessment centre > Physical measures > Spirometry	100020	10693	Acceptability of each blow result (pilot)	3417	10180	Complete	Integer		Data	Auxiliary	Unisex	1	4		Acceptability of spirometry result (bit field) START_OF_TEST Set if the extrapolated volume at start of test is excessive = 0x01 TIME_TO_PEF Set if time to peak flow is excessive = 0x02 END_OF_TEST Set if an adequate plateau at the end of the test does not exist = 0x04 COUGHING Set if a cough was detected during the manovoure = 0x08 TEST_DURATION Set if the test is less than 6 seconds = 0x10 USER…	http://biobank.ndph.ox.ac.uk/ukb/field.cgi?id=10693
Assessment centre > Physical measures > Spirometry	100020	10694	Forced vital capacity (FVC) (pilot)	3417	10180	Complete	Continuous	litres	Data	Primary	Unisex	1	4		FVC value calculated from blow	http://biobank.ndph.ox.ac.uk/ukb/field.cgi?id=10694
Assessment centre > Physical measures > Spirometry	100020	10695	Forced expiratory volume in 1-second (FEV1) (pilot)	3417	10180	Complete	Continuous	litres	Data	Primary	Unisex	1	4		FEV1 value calculated from blow	http://biobank.ndph.ox.ac.uk/ukb/field.cgi?id=10695
Assessment centre > Physical measures > Spirometry	100020	10696	Peak expiratory flow (PEF) (pilot)	3417	10180	Complete	Integer		Data	Primary	Unisex	1	4		Peak expiratory flow during blow	http://biobank.ndph.ox.ac.uk/ukb/field.cgi?id=10696
Assessment centre > Physical measures > Spirometry	100020	10697	Data points for blow (pilot)	3416	10177	Complete	Compound		Data	Primary	Unisex	1	4			http://biobank.ndph.ox.ac.uk/ukb/field.cgi?id=10697
Assessment centre > Physical measures > Spirometry	100020	10711	Spirometry method (pilot)	3431	3431	Complete	Categorical single		Data	Primary	Unisex	1	1	100282		http://biobank.ndph.ox.ac.uk/ukb/field.cgi?id=10711
Assessment centre > Physical measures > Spirometry	100020	10714	Spirometry device serial number (pilot)	3425	3425	Complete	Text		Data	Auxiliary	Unisex	1	1			http://biobank.ndph.ox.ac.uk/ukb/field.cgi?id=10714
Assessment centre > Physical measures > Spirometry	100020	10717	Number of measurements made (pilot)	3426	3426	Complete	Integer		Data	Auxiliary	Unisex	1	1		Number of sets of spirometry results collected from the device	http://biobank.ndph.ox.ac.uk/ukb/field.cgi?id=10717
Assessment centre > Touchscreen > Psychosocial factors > Mental health	100060	10721	Illness, injury, bereavement, stress in last 2 years (pilot)	3770	4342	Complete	Categorical multiple		Data	Primary	Unisex	1	5	100683	ACE touchscreen question \In the last 2 years have you experienced any of the following? (You can select more than one answer)\" The following checks were performed: If code -7 was selected	then no additional choices were allowed. If code -1 was selected
Assessment centre > Touchscreen > Sociodemographics > Education	100063	10722	Qualifications (pilot)	3770	6194	Complete	Categorical multiple		Data	Primary	Unisex	1	5	100658	ACE touchscreen question \Which of the following qualifications do you have? (You can select more than one)\" The following checks were performed: If code -7 was selected	then no additional choices were allowed. If code -3 was selected
Assessment centre > Touchscreen > Health and medical history > Medication	100045	10723	Vitamin supplements (pilot)	3770	4471	Complete	Categorical multiple		Data	Primary	Unisex	1	6	100691	ACE touchscreen question \Do you regularly take any of the following? (You can select more than one answer)\" The following checks were performed: If code -7 was selected	then no additional choices were allowed. If code -3 was selected
Assessment centre > Touchscreen > Psychosocial factors > Social support	100061	10740	Frequency of friend/family visits (pilot)	3770	3770	Complete	Categorical single		Data	Primary	Unisex	1	1	100662	ACE touchscreen question \How often do you visit friends or family or have them visit you?\" If the participant activated the Help button they were shown the message: If this varies	please give an average of how often you visit or have had visits in the last year. Include meeting with friends or family in environments outside of the home such as in the park
Assessment centre > Touchscreen > Lifestyle and environment > Electronic device use	100053	10749	Time using mobile phone in last 3 months (pilot)	2949	2949	Complete	Categorical single		Data	Primary	Unisex	1	1	100663	ACE touchscreen question \Over the last 3 months	on average how much time per week did you spend making or receiving calls on a mobile phone?\""
Assessment centre > Touchscreen > Lifestyle and environment > Diet	100052	10767	Spread type (pilot)	3770	3770	Complete	Categorical single		Data	Primary	Unisex	1	1	100673	ACE touchscreen question \What type of spread do you mainly use?\""	http://biobank.ndph.ox.ac.uk/ukb/field.cgi?id=10767
Assessment centre > Touchscreen > Lifestyle and environment > Diet	100052	10776	Bread type/intake (pilot)	3653	3653	Complete	Categorical single		Data	Primary	Unisex	1	1	100674	ACE touchscreen question \What type of bread do you mainly eat?\""	http://biobank.ndph.ox.ac.uk/ukb/field.cgi?id=10776
Assessment centre > Touchscreen > Health and medical history > Hearing	100043	10793	Hearing difficulty/problems (pilot)	3770	3770	Complete	Categorical single		Data	Primary	Unisex	1	1	100349	ACE touchscreen question \Do you have any difficulty with your hearing?\""	http://biobank.ndph.ox.ac.uk/ukb/field.cgi?id=10793
Assessment centre > Touchscreen > Lifestyle and environment > Alcohol	100051	10818	Reason for reducing amount of alcohol drunk (pilot)	1514	1514	Complete	Categorical single		Data	Primary	Unisex	1	1	100669	ACE touchscreen question \Why did you reduce the amount you drank?\""	http://biobank.ndph.ox.ac.uk/ukb/field.cgi?id=10818
Assessment centre > Touchscreen > Lifestyle and environment > Smoking	100058	10827	Ever stopped smoking for 6+ months (pilot)	930	930	Complete	Categorical single		Data	Primary	Unisex	1	1	100668	ACE touchscreen question \In the time that you smoked	did you ever stop for more than 6 months?\""
Assessment centre > Touchscreen > Lifestyle and environment > Alcohol	100051	10853	Reason former drinker stopped drinking alcohol (pilot)	138	138	Complete	Categorical single		Data	Primary	Unisex	1	1	100669	ACE touchscreen question \Why did you stop drinking?\" Former drinkers were asked why they stopped drinking alcohol."	http://biobank.ndph.ox.ac.uk/ukb/field.cgi?id=10853
Assessment centre > Touchscreen > Health and medical history > Medication	100045	10854	Other dietary supplements (pilot)	3770	4183	Complete	Categorical multiple		Data	Primary	Unisex	1	6	100690	ACE touchscreen question \Do you regularly take any of the following? (You can select more than one answer)\" The following checks were performed: If code -7 was selected	then no additional choices were allowed. If code -3 was selected
Assessment centre > Touchscreen > Lifestyle and environment > Diet	100052	10855	Never eat eggs, dairy, wheat, sugar (pilot)	3770	3938	Complete	Categorical multiple		Data	Primary	Unisex	1	4	100672	ACE touchscreen question \Which of the following do you NEVER eat? (You can select more than one answer)\" The following checks were performed: If code 5 was selected	then no additional choices were allowed. If code -3 was selected
Assessment centre > Touchscreen > Sociodemographics > Household	100066	10860	Gas or solid-fuel cooking/heating (pilot)	3770	4379	Complete	Categorical multiple		Data	Primary	Unisex	1	3	100656	ACE touchscreen question \Do you have any of the following in your home? (You can select more than one answer)\" The following checks were performed: If code -7 was selected	then no additional choices were allowed. If code -1 was selected
Assessment centre > Touchscreen > Sociodemographics > Household	100066	10877	Average total household income before tax (pilot)	3751	3751	Complete	Categorical single		Data	Primary	Unisex	1	1	100657	ACE touchscreen question \What is the average total income before tax received by your HOUSEHOLD?\" If the participant activated the Help button they were shown the message: If you are unsure of annual household income here are the weekly and monthly equivalents: Annual Monthly Weekly less than &pound;18	000 less than &pound;1
Assessment centre > Touchscreen > Lifestyle and environment > Electronic device use	100053	10886	Difference in mobile phone use compared to one year previously (pilot)	2949	2949	Complete	Categorical single		Data	Primary	Unisex	1	1	100664	ACE touchscreen question \Is there any difference between your mobile phone use now compared to one year ago?\""	http://biobank.ndph.ox.ac.uk/ukb/field.cgi?id=10886
Assessment centre > Touchscreen > Lifestyle and environment > Smoking	100058	10895	Light smokers, at least 100 smokes in lifetime (pilot)	935	935	Complete	Categorical single		Data	Primary	Unisex	1	1	100352	ACE touchscreen question \In your lifetime	have you smoked a total of at least 100 cigarettes or equivalent?\""
Assessment centre > Touchscreen > Lifestyle and environment > Diet	100052	10912	Variation in diet (pilot)	3770	3770	Complete	Categorical single		Data	Primary	Unisex	1	1	100394	ACE touchscreen question \Does your diet vary much from week to week?\""	http://biobank.ndph.ox.ac.uk/ukb/field.cgi?id=10912
Assessment centre > Touchscreen > Lifestyle and environment > Physical activity	100054	10953	Duration of walks (pilot)	3634	3634	Complete	Categorical single		Data	Primary	Unisex	1	1	100659	ACE touchscreen question \How much time do you usually spend walking on one of those days? \" If the participant activated the Help button they were shown the message: If the time you usually spend walking on each day of the week varies a lot	give an average of the time you spend walking. For instance if on one day of the week you usually walk for 4 hours but on the other day you walk 2 hours then give the average - that is 3 hours. "
Assessment centre > Touchscreen > Lifestyle and environment > Physical activity	100054	10962	Duration of moderate physical activity (pilot)	3045	3045	Complete	Categorical single		Data	Primary	Unisex	1	1	100659	ACE touchscreen question \How much time do you usually spend doing moderate physical activities on one of those days? \" If the participant activated the Help button they were shown the message: If the time you usually spend doing moderate physical activity on each day of the week varies a lot	give an average of the time you spend doing moderate physical activity. "
Assessment centre > Touchscreen > Lifestyle and environment > Physical activity	100054	10971	Duration of vigorous physical activity (pilot)	1980	1980	Complete	Categorical single		Data	Primary	Unisex	1	1	100659	ACE touchscreen question \How much time do you usually spend doing vigorous physical activities on one of those days? \" If the participant activated the Help button they were shown the message: If the time you usually spend doing vigorous physical activity on each day of the week varies a lot	give an average of the time you spend doing vigorous physical activity. "
Assessment centre > Physical measures > Anthropometry > Body size measures	100010	12143	Weight (pre-imaging)	65423	70814	Accruing	Integer	Kg	Data	Primary	Unisex	2	1		Weight measured prior to imaging stages. Required by DXA device for calibration.	http://biobank.ndph.ox.ac.uk/ukb/field.cgi?id=12143
Assessment centre > Physical measures > Anthropometry > Body size measures	100010	12144	Height	65423	70814	Accruing	Integer	cm	Data	Primary	Unisex	2	1		Height measured prior to imaging stages. Required by DXA device for calibration.	http://biobank.ndph.ox.ac.uk/ukb/field.cgi?id=12144
Assessment centre > Procedural metrics	100004	12148	Number of imaging stages blocked at screening	65423	70814	Accruing	Integer		Data	Primary	Unisex	2	1		This summarises the number of imaging stages (Brain MRI, Chest MRI and DXA) that were judged to be unsafe to perform during the face-to-face screening process in the clinic (participants having been screened initially over the telephone when making their clinic appointment).	http://biobank.ndph.ox.ac.uk/ukb/field.cgi?id=12148
Assessment centre > Physical measures > Carotid ultrasound	101	12291	Carotid ultrasound measuring method	65238	70581	Accruing	Categorical single		Data	Primary	Unisex	2	1	470	.	http://biobank.ndph.ox.ac.uk/ukb/field.cgi?id=12291
Assessment centre > Physical measures > Carotid ultrasound	101	12292	Carotid ultrasound measurement completed	64111	69338	Accruing	Categorical single		Data	Primary	Unisex	2	1	7	.	http://biobank.ndph.ox.ac.uk/ukb/field.cgi?id=12292
Assessment centre > Physical measures > ECG at rest, 12-lead	104	12323	12-lead ECG measuring method	65120	70332	Accruing	Categorical single		Data	Primary	Unisex	2	1	470	.	http://biobank.ndph.ox.ac.uk/ukb/field.cgi?id=12323
Assessment centre > Physical measures > ECG at rest, 12-lead	104	12336	Ventricular rate	58330	62586	Accruing	Integer	bpm	Data	Primary	Unisex	2	1		Ventricular rate during ECG measurement.	http://biobank.ndph.ox.ac.uk/ukb/field.cgi?id=12336
Assessment centre > Physical measures > ECG at rest, 12-lead	104	12338	P duration	55327	59305	Accruing	Integer	ms	Data	Primary	Unisex	2	1		P duration during ECG	http://biobank.ndph.ox.ac.uk/ukb/field.cgi?id=12338
Assessment centre > Physical measures > ECG at rest, 12-lead	104	12340	QRS duration	58322	62576	Accruing	Integer	ms	Data	Primary	Unisex	2	1		QRS duration during ECG measurement	http://biobank.ndph.ox.ac.uk/ukb/field.cgi?id=12340
Assessment centre > Physical measures > ECG at rest, 12-lead	104	12653	ECG automated diagnoses	57982	350241	Accruing	Text		Data	Primary	Unisex	2	15		ECG automated diagnoses	http://biobank.ndph.ox.ac.uk/ukb/field.cgi?id=12653
Assessment centre > Physical measures > ECG at rest, 12-lead	104	12654	Number of automated diagnostic comments recorded during 12-lead ECG	57982	61662	Accruing	Integer		Data	Primary	Unisex	2	1		.	http://biobank.ndph.ox.ac.uk/ukb/field.cgi?id=12654
Assessment centre > Physical measures > ECG at rest, 12-lead	104	12657	Suspicious flag for 12-lead ECG	1876	1876	Accruing	Integer		Data	Auxiliary	Unisex	1	1		A value of zero indicates that no process warnings were raised by the automated device during the measurement.	http://biobank.ndph.ox.ac.uk/ukb/field.cgi?id=12657
Assessment centre > Physical measures > ECG at rest, 12-lead	104	12658	Identifier for 12-lead ECG device	65090	70301	Accruing	Text		Data	Primary	Unisex	2	1		Identifier for 12-lead ECG device. An empty value may be recorded in some cases for participants who did not attempt the measurment,	http://biobank.ndph.ox.ac.uk/ukb/field.cgi?id=12658
Assessment centre > Verbal interview > Medical conditions	100074	20001	Cancer code, self-reported	47225	56024	Complete	Categorical multiple		Data	Derived	Unisex	4	6	3	Code for cancer. If the participant was uncertain of the type of cancer they had had, then they described it to the interviewer (a trained nurse) who attempted to place it within the coding tree. If the cancer could not be located in the coding tree then the interviewer entered a free-text description of it. These free-text descriptions were subsequently examined by a doctor and, where possible, …	http://biobank.ndph.ox.ac.uk/ukb/field.cgi?id=20001
Assessment centre > Verbal interview > Medical conditions	100074	20002	Non-cancer illness code, self-reported	390406	1212253	Complete	Categorical multiple		Data	Derived	Unisex	4	34	6	Code for non-cancer illness. If the participant was uncertain of the type of illness they had had, then they described it to the interviewer (a trained nurse) who attempted to place it within the coding tree. If the illness could not be located in the coding tree then the interviewer entered a free-text description of it. These free-text descriptions were subsequently examined by a doctor and, wh…	http://biobank.ndph.ox.ac.uk/ukb/field.cgi?id=20002
Assessment centre > Verbal interview > Medications	100075	20003	Treatment/medication code	375554	1415406	Complete	Categorical multiple		Data	Primary	Unisex	4	48	4	Code for treatment Negative codes indicate free-text entry.	http://biobank.ndph.ox.ac.uk/ukb/field.cgi?id=20003
Assessment centre > Verbal interview > Operations	100076	20004	Operation code	401229	1030892	Complete	Categorical multiple		Data	Derived	Unisex	4	32	5	Code for operation. If the participant was uncertain of the type of operation they had undergone, then they described it to the interviewer (a trained nurse) who attempted to place it within the coding tree. If the operation could not be located in the coding tree then the interviewer entered a free-text description of it. These free-text descriptions were subsequently examined by a doctor and, w…	http://biobank.ndph.ox.ac.uk/ukb/field.cgi?id=20004
Population characteristics > Ongoing characteristics	2	20005	Email access	317645	317645	Ongoing	Categorical single		Data	Derived	Unisex	1	1	1007	This field indicates how many participants have access to email as deduced from their supplying an email address to UK Biobank. A participant is flagged as having an Unusable address if any of the following are true: The email address held is syntactically incorrect. A bounce-back failure message was received during a newsletter or other mailing to the address from UK Biobank. The participant has…	http://biobank.ndph.ox.ac.uk/ukb/field.cgi?id=20005
Assessment centre > Verbal interview > Medical conditions	100074	20006	Interpolated Year when cancer first diagnosed	47225	56024	Complete	Continuous	years	Data	Primary	Unisex	4	6	13	This is the interpolated time when the participant indicated the corresponding cancer was first diagnosed by a doctor, measured in years. If the participant gave a calendar year, then the best-fit time is half-way through that year. For example if the year was given as 1970, then the value presented is 1970.5 If the participant gave their age then the value presented is the fractional year corres…	http://biobank.ndph.ox.ac.uk/ukb/field.cgi?id=20006
Assessment centre > Verbal interview > Medical conditions	100074	20007	Interpolated Age of participant when cancer first diagnosed	47225	56024	Complete	Continuous	years	Data	Primary	Unisex	4	6	13	This is the interpolated time when the participant indicated the corresponding cancer was first diagnosed by a doctor, given as their estimated age. If the participant gave a calendar year, then the best-fit time is their age at the mid-point of that year. For example if the year was given as 1970, and the participant was born on 1 April 1950, then their age on 1st July 1970 is 20.25 then the val…	http://biobank.ndph.ox.ac.uk/ukb/field.cgi?id=20007
Assessment centre > Verbal interview > Medical conditions	100074	20008	Interpolated Year when non-cancer illness first diagnosed	390406	1212240	Complete	Continuous	years	Data	Primary	Unisex	4	34	13	This is the interpolated time when the participant indicated the corresponding condition was first diagnosed by a doctor, measured in years. If the participant gave a calendar year, then the best-fit time is half-way through that year. For example if the year was given as 1970, then the value presented is 1970.5 If the participant gave their age then the value presented is the fractional year cor…	http://biobank.ndph.ox.ac.uk/ukb/field.cgi?id=20008
Assessment centre > Verbal interview > Medical conditions	100074	20009	Interpolated Age of participant when non-cancer illness first diagnosed	390406	1212240	Complete	Continuous	years	Data	Primary	Unisex	4	34	13	This is the interpolated time when the participant indicated the corresponding condition was first diagnosed by a doctor, given as their estimated age. If the participant gave a calendar year, then the best-fit time is their age at the mid-point of that year. For example if the year was given as 1970, and the participant was born on 1 April 1950, then their age on 1st July 1970 is 20.25 then the …	http://biobank.ndph.ox.ac.uk/ukb/field.cgi?id=20009
Assessment centre > Verbal interview > Operations	100076	20010	Interpolated Year when operation took place	401228	1030889	Complete	Continuous	years	Data	Primary	Unisex	4	32	13	This is the year when the participant indicated the operation took place.	http://biobank.ndph.ox.ac.uk/ukb/field.cgi?id=20010
Assessment centre > Verbal interview > Operations	100076	20011	Interpolated Age of participant when operation took place	401228	1030889	Complete	Continuous	years	Data	Primary	Unisex	4	32	13	This is the age participant indicated they were when the corresponding operation took place.	http://biobank.ndph.ox.ac.uk/ukb/field.cgi?id=20011
Assessment centre > Verbal interview > Medical conditions	100074	20012	Method of recording time when cancer first diagnosed	47225	56024	Complete	Categorical single		Data	Primary	Unisex	4	6	14	Participants were able to record the time the cancer was diagnosed by entering either their age or the year. Some participants recorded an event but were unable to recall the time.	http://biobank.ndph.ox.ac.uk/ukb/field.cgi?id=20012
Assessment centre > Verbal interview > Medical conditions	100074	20013	Method of recording time when non-cancer illness first diagnosed	390407	1212254	Complete	Categorical single		Data	Primary	Unisex	4	34	14	Participants were able to record the time the non-cancer illness was diagnosed by entering either their age or the year. Some participants recorded an event but were unable to recall the time.	http://biobank.ndph.ox.ac.uk/ukb/field.cgi?id=20013
Assessment centre > Verbal interview > Operations	100076	20014	Method of recording time when operation occurred	401230	1030893	Complete	Categorical single		Data	Primary	Unisex	4	32	14	Participants were able to record the time the operation took place by entering either their age or the year. Some participants recorded an operation but were unable to recall the time.	http://biobank.ndph.ox.ac.uk/ukb/field.cgi?id=20014
Assessment centre > Physical measures > Anthropometry > Body size measures	100010	20015	Sitting height	497226	585288	Complete	Continuous	cm	Data	Derived	Unisex	4	1		Distance from rump to crown when sitting, calculated as the difference between Field 51 and Field 3077.	http://biobank.ndph.ox.ac.uk/ukb/field.cgi?id=20015
Assessment centre > Cognitive function > Fluid intelligence / reasoning	100027	20016	Fluid intelligence score	215112	250817	Complete	Integer	correct-answers	Data	Derived	Unisex	4	1		This is a simple unweighted sum of the number of correct answers given to the 13 fluid intelligence questions. Participants who did not answer all of the questions within the allotted 2 minute limit are scored as zero for each of the unattempted questions.	http://biobank.ndph.ox.ac.uk/ukb/field.cgi?id=20016
Assessment centre > Cognitive function > Prospective memory	100031	20018	Prospective memory result	221787	258226	Complete	Categorical single		Data	Derived	Unisex	4	1	18	This field condenses the results of the prospective memory test into 3 groups. It does not distinguish between people who, at the first attempt, followed the on-screen instruction (thereby giving an incorrect result) and people who remembered to ignore the instruction but did not correctly recall what to do instead. Please see the constituent parts Field 4292 and Field 4293 if additional detail i…	http://biobank.ndph.ox.ac.uk/ukb/field.cgi?id=20018
Assessment centre > Physical measures > Hearing test	100049	20019	Speech-reception-threshold (SRT) estimate (left)	214396	250675	Complete	Continuous		Data	Derived	Unisex	4	1		SRT is the Speech Reception Threshold, defined here as the signal-to-noise ratio at which half of the presented speech can be understood correctly. This was estimated as the value of the last round of the signal-to-noise ratio measurement for participants who completed all 15 rounds of the test (left-ear).	http://biobank.ndph.ox.ac.uk/ukb/field.cgi?id=20019
Assessment centre > Physical measures > Hearing test	100049	20021	Speech-reception-threshold (SRT) estimate (right)	214402	250714	Complete	Continuous		Data	Derived	Unisex	4	1		SRT is the Speech Reception Threshold, defined here as the signal-to-noise ratio at which half of the presented speech can be understood correctly. This was estimated as the value of the last round of the signal-to-noise ratio measurement for participants who completed all 15 rounds of the test (right-ear).	http://biobank.ndph.ox.ac.uk/ukb/field.cgi?id=20021
Assessment centre > Verbal interview > Early life factors	100072	20022	Birth weight	280174	293351	Complete	Continuous	Kg	Data	Derived	Unisex	3	1		Participants were asked to enter their own birth-weight. The weight could be entered either in Kg or in Imperial pounds+ounces. Values entered as Imperial units are held in Field 121 and Field 122, and their values have been converted into Kg and incorporated into this field. This question was dropped from the touchscreen protocol on 24/10/2016.	http://biobank.ndph.ox.ac.uk/ukb/field.cgi?id=20022
Assessment centre > Cognitive function > Reaction time	100032	20023	Mean time to correctly identify matches	496753	582774	Complete	Integer	milliseconds	Data	Derived	Unisex	4	1		This field is the mean duration to first press of snap-button summed over rounds in which both cards matched. It gives a crude measure of the raw processing+reaction speed of a participant. The following data points were excluded when forming the average: Rounds 0-4 were regarded as \training\"; Times under 50ms must be due to anticipation rather than reaction; Times over 2000ms were ignored as t…	http://biobank.ndph.ox.ac.uk/ukb/field.cgi?id=20023
Assessment centre > Biological sampling > Saliva sample collection	100096	20025	Time saliva sample collected	120098	120098	Complete	Time		Data	Auxiliary	Unisex	1	1		This was the time that the operator scanned the barcode of the container for the saliva sample.	http://biobank.ndph.ox.ac.uk/ukb/field.cgi?id=20025
Assessment centre > Physical measures > Spirometry	100020	20031	Acceptability of each blow result (text)	296055	604663	Complete	Text		Data	Derived	Unisex	4	3		This field presents the data regarding the acceptability of spirometry results as a series of none-or-more text flags for researchers unable to work directly with the raw bit-field information in Field 3061. The text flags are as follows: START Present if the extrapolated volume at start of test is excessive EXPFLOW Present if time to peak flow is excessive END Present if an adequate plateau at t…	http://biobank.ndph.ox.ac.uk/ukb/field.cgi?id=20031
Assessment centre > Physical measures > Spirometry	100020	20032	Acceptability of each blow result (text) (pilot)	2651	6504	Complete	Text		Data	Derived	Unisex	1	4		This field presents the data regarding the acceptability of spirometry results as a series of none-or-more text flags for researchers unable to work directly with the raw bit-field information in Field 10693. The text flags are as follows: START Present if the extrapolated volume at start of test is excessive EXPFLOW Present if time to peak flow is excessive END Present if an adequate plateau at …	http://biobank.ndph.ox.ac.uk/ukb/field.cgi?id=20032
Assessment centre > Biological sampling > Urine sample collection	100095	20035	Time urine sample collected	494644	494644	Complete	Time		Data	Auxiliary	Unisex	1	1		This was the time that the operator scanned the barcode of the container for the urine sample.	http://biobank.ndph.ox.ac.uk/ukb/field.cgi?id=20035
Assessment centre > Physical measures > Anthropometry > Body size measures	100010	20041	Reason for skipping weight	1044	1044	Complete	Categorical single		Data	Derived	Unisex	1	1	47	Reason weight measurement was not performed (entered as free-text by a UK Biobank Staff member). This field was created by post-hoc coding the free-text reasons entered during the assessment centre visit. The encoding used was constructed after the data had been examined to determine suitable representative groupings.	http://biobank.ndph.ox.ac.uk/ukb/field.cgi?id=20041
Assessment centre > Physical measures > Spirometry	100020	20042	Reason for skipping spirometry	2013	2013	Complete	Categorical single		Data	Derived	Unisex	1	1	47	Reason spirometry measurement was not performed (entered as free-text by a UK Biobank Staff member). This field was created by post-hoc coding the free-text reasons entered during the assessment centre visit. The encoding used was constructed after the data had been examined to determine suitable representative groupings.	http://biobank.ndph.ox.ac.uk/ukb/field.cgi?id=20042
Assessment centre > Physical measures > Hand grip strength	100019	20043	Reason for skipping grip strength (right)	1628	1628	Complete	Categorical single		Data	Derived	Unisex	1	1	47	Reason hand grip strength measurement (right hand) was not performed (entered as free-text by a UK Biobank Staff member). This field was created by post-hoc coding the free-text reasons entered during the assessment centre visit. The encoding used was constructed after the data had been examined to determine suitable representative groupings.	http://biobank.ndph.ox.ac.uk/ukb/field.cgi?id=20043
Assessment centre > Physical measures > Hand grip strength	100019	20044	Reason for skipping grip strength (left)	1695	1695	Complete	Categorical single		Data	Derived	Unisex	1	1	47	Reason hand grip strength measurement (left hand) was not performed (entered as free-text by a UK Biobank Staff member). This field was created by post-hoc coding the free-text reasons entered during the assessment centre visit. The encoding used was constructed after the data had been examined to determine suitable representative groupings.	http://biobank.ndph.ox.ac.uk/ukb/field.cgi?id=20044
Assessment centre > Physical measures > Anthropometry > Body size measures	100010	20045	Reason for skipping waist	445	445	Complete	Categorical single		Data	Derived	Unisex	1	1	47	Reason waist measurement was not performed (entered as free-text by a UK Biobank Staff member). This field was created by post-hoc coding the free-text reasons entered during the assessment centre visit. The encoding used was constructed after the data had been examined to determine suitable representative groupings.	http://biobank.ndph.ox.ac.uk/ukb/field.cgi?id=20045
Assessment centre > Physical measures > Anthropometry > Body size measures	100010	20046	Reason for skipping hip measurement	504	504	Complete	Categorical single		Data	Derived	Unisex	1	1	47	Reason hip measurement was not performed (entered as free-text by a UK Biobank Staff member). This field was created by post-hoc coding the free-text reasons entered during the assessment centre visit. The encoding used was constructed after the data had been examined to determine suitable representative groupings.	http://biobank.ndph.ox.ac.uk/ukb/field.cgi?id=20046
Assessment centre > Physical measures > Anthropometry > Body size measures	100010	20047	Reason for skipping standing height	823	823	Complete	Categorical single		Data	Derived	Unisex	1	1	47	Reason standing height measurement was not performed (entered as free-text by a UK Biobank Staff member). This field was created by post-hoc coding the free-text reasons entered during the assessment centre visit. The encoding used was constructed after the data had been examined to determine suitable representative groupings.	http://biobank.ndph.ox.ac.uk/ukb/field.cgi?id=20047
Assessment centre > Physical measures > Anthropometry > Body size measures	100010	20048	Reason for skipping sitting height	843	843	Complete	Categorical single		Data	Derived	Unisex	1	1	47	Reason sitting height measurement was not performed (entered as free-text by a UK Biobank Staff member). This field was created by post-hoc coding the free-text reasons entered during the assessment centre visit. The encoding used was constructed after the data had been examined to determine suitable representative groupings.	http://biobank.ndph.ox.ac.uk/ukb/field.cgi?id=20048
Assessment centre > Biological sampling > Blood sample collection	100002	20049	Blood sample #, note contents	11384	34915	Complete	Categorical single		Data	Derived	Unisex	1	7	49	Notes relating to blood sample #, particularly why it was not collected. This field was created by post-hoc coding the free-text reasons entered during the assessment centre visit. The encoding used was constructed after the data had been examined to determine suitable representative groupings.	http://biobank.ndph.ox.ac.uk/ukb/field.cgi?id=20049
Assessment centre > Biological sampling > Blood sample collection	100002	20050	Reason blood sampling not attempted	1582	1582	Complete	Categorical single		Data	Derived	Unisex	1	1	50	Reason blood sampling was not attempting (entered as free-text by a UK Biobank Staff member). This field was created by post-hoc coding the free-text reasons entered during the assessment centre visit. The encoding used was constructed after the data had been examined to determine suitable representative groupings.	http://biobank.ndph.ox.ac.uk/ukb/field.cgi?id=20050
Assessment centre > Physical measures > Arterial stiffness	100007	20051	Reason for skipping arterial stiffness	930	930	Complete	Categorical single		Data	Derived	Unisex	1	1	51	Reason arterial stiffness measurement was not performed (entered as free-text by a UK Biobank Staff member). This field was created by post-hoc coding the free-text reasons entered during the assessment centre visit. The encoding used was constructed after the data had been examined to determine suitable representative groupings.	http://biobank.ndph.ox.ac.uk/ukb/field.cgi?id=20051
Assessment centre > Eye measures > Refractometry > Refractometer 1	100014	20052	Reason for skipping refractometry (left)	1520	1520	Complete	Categorical single		Data	Derived	Unisex	1	1	54	Reason refractometry measurement (left eye) was not performed (entered as free-text by a UK Biobank Staff member). This field was created by post-hoc coding the free-text reasons entered during the assessment centre visit. The encoding used was constructed after the data had been examined to determine suitable representative groupings.	http://biobank.ndph.ox.ac.uk/ukb/field.cgi?id=20052
Assessment centre > Eye measures > Intraocular pressure	100015	20053	Reason for skipping IOP (right)	2402	2402	Complete	Categorical single		Data	Derived	Unisex	1	1	54	Reason intraocular pressure measurement (right eye) was not performed (entered as free-text by a UK Biobank Staff member). This field was created by post-hoc coding the free-text reasons entered during the assessment centre visit. The encoding used was constructed after the data had been examined to determine suitable representative groupings.	http://biobank.ndph.ox.ac.uk/ukb/field.cgi?id=20053
Assessment centre > Eye measures > Intraocular pressure	100015	20054	Reason for skipping IOP (left)	2595	2595	Complete	Categorical single		Data	Derived	Unisex	1	1	54	Reason intraocular pressure measurement (left eye) was not performed (entered as free-text by a UK Biobank Staff member). This field was created by post-hoc coding the free-text reasons entered during the assessment centre visit. The encoding used was constructed after the data had been examined to determine suitable representative groupings.	http://biobank.ndph.ox.ac.uk/ukb/field.cgi?id=20054
Assessment centre > Eye measures > Refractometry > Refractometer 1	100014	20055	Reason for skipping refractometry (right)	1398	1398	Complete	Categorical single		Data	Derived	Unisex	1	1	54	Reason refractometry measurement (right eye) was not performed (entered as free-text by a UK Biobank Staff member). This field was created by post-hoc coding the free-text reasons entered during the assessment centre visit. The encoding used was constructed after the data had been examined to determine suitable representative groupings.	http://biobank.ndph.ox.ac.uk/ukb/field.cgi?id=20055
Assessment centre > Eye measures > Visual acuity	100017	20056	Reason for skipping visual acuity (right)	410	410	Complete	Categorical single		Data	Derived	Unisex	1	1	56	Reason visual acuity measurement (right eye) was not performed (entered as free-text by a UK Biobank Staff member). This field was created by post-hoc coding the free-text reasons entered during the assessment centre visit. The encoding used was constructed after the data had been examined to determine suitable representative groupings.	http://biobank.ndph.ox.ac.uk/ukb/field.cgi?id=20056
Assessment centre > Eye measures > Visual acuity	100017	20057	Reason for skipping visual acuity (left)	449	449	Complete	Categorical single		Data	Derived	Unisex	1	1	56	Reason visual acuity measurement (left eye) was not performed (entered as free-text by a UK Biobank Staff member). This field was created by post-hoc coding the free-text reasons entered during the assessment centre visit. The encoding used was constructed after the data had been examined to determine suitable representative groupings.	http://biobank.ndph.ox.ac.uk/ukb/field.cgi?id=20057
Assessment centre > Physical measures > ECG during exercise	100012	20058	Reason for skipping ECG	358	358	Complete	Categorical single		Data	Derived	Unisex	1	1	47	Reason ECG measurement was not performed (entered as free-text by a UK Biobank Staff member). This field was created by post-hoc coding the free-text reasons entered during the assessment centre visit. The encoding used was constructed after the data had been examined to determine suitable representative groupings.	http://biobank.ndph.ox.ac.uk/ukb/field.cgi?id=20058
Assessment centre > Physical measures > ECG during exercise	100012	20059	Reason ECG not completed	262	262	Complete	Categorical single		Data	Derived	Unisex	1	1	59	Reason ECG measurement was not completed (entered as free-text by a UK Biobank Staff member). This field was created by post-hoc coding the free-text reasons entered during the assessment centre visit. The encoding used was constructed after the data had been examined to determine suitable representative groupings.	http://biobank.ndph.ox.ac.uk/ukb/field.cgi?id=20059
Assessment centre > Physical measures > ECG during exercise	100012	20060	Reason at-rest ECG performed without bicycle	942	942	Complete	Categorical single		Data	Derived	Unisex	1	1	60	Reason at-rest (i.e. without bike) ECG measurement was performed (entered as free-text by a UK Biobank Staff member). This field was created by post-hoc coding the free-text reasons entered during the assessment centre visit. The encoding used was constructed after the data had been examined to determine suitable representative groupings.	http://biobank.ndph.ox.ac.uk/ukb/field.cgi?id=20060
Assessment centre > Eye measures > Retinal optical coherence tomography	100016	20061	Reason for skipping OCT (right)	3163	3163	Complete	Categorical single		Data	Derived	Unisex	1	1	54	Reason optical coherence tomography measurement (right eye) was not performed (entered as free-text by a UK Biobank Staff member). This field was created by post-hoc coding the free-text reasons entered during the assessment centre visit. The encoding used was constructed after the data had been examined to determine suitable representative groupings.	http://biobank.ndph.ox.ac.uk/ukb/field.cgi?id=20061
Assessment centre > Eye measures > Retinal optical coherence tomography	100016	20062	Reason for skipping OCT (left)	3359	3359	Complete	Categorical single		Data	Derived	Unisex	1	1	54	Reason optical coherence tomography measurement (left eye) was not performed (entered as free-text by a UK Biobank Staff member). This field was created by post-hoc coding the free-text reasons entered during the assessment centre visit. The encoding used was constructed after the data had been examined to determine suitable representative groupings.	http://biobank.ndph.ox.ac.uk/ukb/field.cgi?id=20062
Assessment centre > Biological sampling > Saliva sample collection	100096	20071	Reason no saliva sample collected	782	782	Complete	Categorical single		Data	Derived	Unisex	1	1	71	Reason saliva sample was not collected (entered as free-text by a UK Biobank Staff member). This field was created by post-hoc coding the free-text reasons entered during the assessment centre visit. The encoding used was constructed after the data had been examined to determine suitable representative groupings.	http://biobank.ndph.ox.ac.uk/ukb/field.cgi?id=20071
Assessment centre > Biological sampling > Urine sample collection	100095	20072	Reason no urine sample collected	3558	3558	Complete	Categorical single		Data	Derived	Unisex	1	1	71	Reason urine sample was not collected (entered as free-text by a UK Biobank Staff member). This field was created by post-hoc coding the free-text reasons entered during the assessment centre visit. The encoding used was constructed after the data had been examined to determine suitable representative groupings.	http://biobank.ndph.ox.ac.uk/ukb/field.cgi?id=20072
Online follow-up > Diet by 24-hour recall > Diet questionnaire performance	100114	20077	Number of diet questionnaires completed	210950	210950	Complete	Integer		Data	Derived	Unisex	1	1			http://biobank.ndph.ox.ac.uk/ukb/field.cgi?id=20077
Online follow-up > Diet by 24-hour recall > Diet questionnaire performance	100114	20078	When diet questionnaire completion requested	210950	458454	Complete	Date		Data	Primary	Unisex	5	1		During the online phase participants were emailed an invitation to complete the questionnaire and asked to complete it the same day if possible. This email contained a weblink to the server hosting the system. In the initial instance the questionnaire was presented at the end of the clinic visit so by necessity completion had to be on the same day.	http://biobank.ndph.ox.ac.uk/ukb/field.cgi?id=20078
Online follow-up > Diet by 24-hour recall > Diet questionnaire performance	100114	20079	Day-of-week questionnaire completion requested	210947	458451	Complete	Categorical single		Data	Auxiliary	Unisex	5	1	73	During the online phase participants were emailed an invitation to complete the questionnaire and asked to complete it the same day if possible. This email contained a weblink to the server hosting the system.	http://biobank.ndph.ox.ac.uk/ukb/field.cgi?id=20079
Online follow-up > Diet by 24-hour recall > Diet questionnaire performance	100114	20080	Day-of-week questionnaire completed	210947	458451	Complete	Categorical single		Data	Auxiliary	Unisex	5	1	73	This field holds the day of the week on which participants completed the questionnaire. Note that the data returned represents their recall of the previous day of the week.	http://biobank.ndph.ox.ac.uk/ukb/field.cgi?id=20080
Online follow-up > Diet by 24-hour recall > Diet questionnaire performance	100114	20081	Hour-of-day questionnaire completed	210947	458451	Complete	Integer	hours	Data	Auxiliary	Unisex	5	1		This is the hour at which the diet questionnaire was completed. It is represented using the standard 24-hour clock whereby (e.g.) 14 represents the interval 2.00pm to 2.59pm inclusive.	http://biobank.ndph.ox.ac.uk/ukb/field.cgi?id=20081
Online follow-up > Diet by 24-hour recall > Diet questionnaire performance	100114	20082	Duration of questionnaire	210947	458451	Complete	Integer	minutes	Data	Derived	Unisex	5	1		This is the time participants took to complete the diet questionnaire as measured from initially connecting to the web-server to clicking the sign-off button on the final screen. Participants were able to stop and resume completing a questionnaire multiple times within the same day, and hence the longer times recorded are unlikely to indicate continuous use.	http://biobank.ndph.ox.ac.uk/ukb/field.cgi?id=20082
Online follow-up > Diet by 24-hour recall > Diet questionnaire performance	100114	20083	Delay between questionnaire request and completion	210947	458451	Complete	Integer	days	Data	Derived	Unisex	5	1		This field gives the number of whole days elapsed between a participant being requested to do the questionnaire and the time when they complete it. Note that within the clinic the questionnaire was always done at the same time as the request. In the first and second online instances participants were allowed 3 days after the invitation date to complete, and in the third and fourth online instance…	http://biobank.ndph.ox.ac.uk/ukb/field.cgi?id=20083
Online follow-up > Diet by 24-hour recall > Vitamin/mineral supplements yesterday	100112	20084	Vitamin and/or mineral supplement use	103814	451283	Complete	Categorical multiple		Data	Derived	Unisex	5	21	74	This field indicates the vitamin and/or mineral supplements that the participant indicated they consumed yesterday. The data is an amalgamation of 21 individual Yes/No answers which were asked if the participant indicated they consumed any supplements.	http://biobank.ndph.ox.ac.uk/ukb/field.cgi?id=20084
Online follow-up > Diet by 24-hour recall > Typical diet yesterday	100097	20085	Reason for not eating or drinking normally	67909	90401	Complete	Categorical multiple		Data	Derived	Unisex	5	4	75	This field indicates the reason why the participant did not eat or drink normally yesterday. The data is an amalgamation of 4 individual Yes/No answers which were asked if the participant indicated they did not eat or drink normally.	http://biobank.ndph.ox.ac.uk/ukb/field.cgi?id=20085
Online follow-up > Diet by 24-hour recall > Typical diet yesterday	100097	20086	Type of special diet followed	58954	112121	Complete	Categorical multiple		Data	Derived	Unisex	5	6	76	This field indicates whether the participant routinely follows a special diet. The data is an amalgamation of 4 individual Yes/No answers. Some of the self-entered data regarding special diets is inconsistent with the actual food intake reported on the same occasion by participants. For instance, around a tenth of people indicating they followed a vegan diet also answered that they had eaten meat…	http://biobank.ndph.ox.ac.uk/ukb/field.cgi?id=20086
Online follow-up > Diet by 24-hour recall > Bread/pasta/rice yesterday	100101	20087	Types of spread used on bread/crackers	161159	616895	Complete	Categorical multiple		Data	Derived	Unisex	5	13	77	This field indicates the type(s) of spread the participant used on bread or crackers yesterday. The data is an amalgamation of 8 individual Yes/No answers and 29 corresponding tick boxes which were asked if the participant indicated they used spread on bread or crackers.	http://biobank.ndph.ox.ac.uk/ukb/field.cgi?id=20087
Online follow-up > Diet by 24-hour recall > Spreads/sauces/cooking oils yesterday	100110	20088	Types of spreads/sauces consumed	145957	443290	Complete	Categorical multiple		Data	Derived	Unisex	5	17	78	This field indicates the type(s) of spreads or sauces the participant consumed yesterday. The data is an amalgamation of 19 individual Yes/No answers which were asked if the participant indicated they consumed any spreads or sauces.	http://biobank.ndph.ox.ac.uk/ukb/field.cgi?id=20088
Online follow-up > Diet by 24-hour recall > Meal type yesterday	100105	20089	Type of meals eaten	204871	523655	Complete	Categorical multiple		Data	Derived	Unisex	5	5	79	This field indicates the type(s) of meals the participant consumed yesterday. The data is an amalgamation of 5 individual Yes/No answers.	http://biobank.ndph.ox.ac.uk/ukb/field.cgi?id=20089
Online follow-up > Diet by 24-hour recall > Spreads/sauces/cooking oils yesterday	100110	20090	Type of fat/oil used in cooking	191457	594579	Complete	Categorical multiple		Data	Derived	Unisex	5	24	80	This field indicates the type(s) of fats or oils the participant used when cooking yesterday. The data is an amalgamation of 16 individual Yes/No answers and 29 corresponding tick boxes.	http://biobank.ndph.ox.ac.uk/ukb/field.cgi?id=20090
Online follow-up > Diet by 24-hour recall > Bread/pasta/rice yesterday	100101	20091	Type of sliced bread eaten	159356	350185	Complete	Categorical multiple		Data	Derived	Unisex	5	5	81	This field indicates the type(s) of sliced bread the participant consumed yesterday. The data is an amalgamation of 5 individual tick boxes which were asked if the participant indicated they consumed sliced bread.	http://biobank.ndph.ox.ac.uk/ukb/field.cgi?id=20091
Online follow-up > Diet by 24-hour recall > Bread/pasta/rice yesterday	100101	20092	Type of baguette eaten	36153	46765	Complete	Categorical multiple		Data	Derived	Unisex	5	5	81	This field indicates the type(s) of baguette the participant consumed yesterday. The data is an amalgamation of 5 individual tick boxes which were asked if the participant indicated they consumed baguette.	http://biobank.ndph.ox.ac.uk/ukb/field.cgi?id=20092
Online follow-up > Diet by 24-hour recall > Bread/pasta/rice yesterday	100101	20093	Type of large bap eaten	14398	17345	Complete	Categorical multiple		Data	Derived	Unisex	5	4	81	This field indicates the type(s) of large bap the participant consumed yesterday. The data is an amalgamation of 5 individual tick boxes which were asked if the participant indicated they consumed large bap.	http://biobank.ndph.ox.ac.uk/ukb/field.cgi?id=20093
Online follow-up > Diet by 24-hour recall > Bread/pasta/rice yesterday	100101	20094	Type of bread roll eaten	54571	79078	Complete	Categorical multiple		Data	Derived	Unisex	5	5	81	This field indicates the type(s) of bread roll the participant consumed yesterday. The data is an amalgamation of 5 individual tick boxes which were asked if the participant indicated they consumed bread roll.	http://biobank.ndph.ox.ac.uk/ukb/field.cgi?id=20094
Online follow-up > Diet by 24-hour recall > Alcoholic beverages yesterday	100100	20095	Size of white wine glass drunk	47025	65467	Complete	Categorical multiple		Data	Derived	Unisex	5	3	82	This field indicates the size(s) of white wine glass the participant consumed yesterday. The data is an amalgamation of 3 individual tick boxes which were asked if the participant indicated they consumed white wine.	http://biobank.ndph.ox.ac.uk/ukb/field.cgi?id=20095
Online follow-up > Diet by 24-hour recall > Alcoholic beverages yesterday	100100	20096	Size of red wine glass drunk	59433	87721	Complete	Categorical multiple		Data	Derived	Unisex	5	2	82	This field indicates the size(s) of red wine glass the participant consumed yesterday. The data is an amalgamation of 3 individual tick boxes which were asked if the participant indicated they consumed red wine.	http://biobank.ndph.ox.ac.uk/ukb/field.cgi?id=20096
Online follow-up > Diet by 24-hour recall > Alcoholic beverages yesterday	100100	20097	Size of rose wine glass drunk	10884	12433	Complete	Categorical multiple		Data	Derived	Unisex	5	2	82	This field indicates the size(s) of rose wine glass the participant consumed yesterday. The data is an amalgamation of 3 individual tick boxes which were asked if the participant indicated they consumed rose wine.	http://biobank.ndph.ox.ac.uk/ukb/field.cgi?id=20097
Online follow-up > Diet by 24-hour recall > Bread/pasta/rice yesterday	100101	20098	Thickness of butter/margarine spread on sliced bread	116382	181248	Complete	Categorical multiple		Data	Derived	Unisex	5	3	83	This field indicates the thickness(es) the participant spread butter or margarine on to sliced bread yesterday. The data is an amalgamation of 3 individual tick boxes which were asked if the participant indicated they spread butter or margarine on to sliced bread.	http://biobank.ndph.ox.ac.uk/ukb/field.cgi?id=20098
Online follow-up > Diet by 24-hour recall > Bread/pasta/rice yesterday	100101	20099	Thickness of butter/margarine spread on baguettes	18453	20313	Complete	Categorical multiple		Data	Derived	Unisex	5	2	83	This field indicates the thickness(es) the participant spread butter or margarine on to baguettes yesterday. The data is an amalgamation of 3 individual tick boxes which were asked if the participant indicated they spread butter or margarine on to baguettes.	http://biobank.ndph.ox.ac.uk/ukb/field.cgi?id=20099
Online follow-up > Diet by 24-hour recall > Bread/pasta/rice yesterday	100101	20100	Thickness of butter/margarine spread on large baps	5630	5977	Complete	Categorical multiple		Data	Derived	Unisex	5	2	83	This field indicates the thickness(es) the participant spread butter or margarine on to large baps yesterday. The data is an amalgamation of 3 individual tick boxes which were asked if the participant indicated they spread butter or margarine on to large baps.	http://biobank.ndph.ox.ac.uk/ukb/field.cgi?id=20100
Online follow-up > Diet by 24-hour recall > Bread/pasta/rice yesterday	100101	20101	Thickness of butter/margarine spread on bread rolls	32217	38318	Complete	Categorical multiple		Data	Derived	Unisex	5	2	83	This field indicates the thickness(es) the participant spread butter or margarine on to bread rolls yesterday. The data is an amalgamation of 3 individual tick boxes which were asked if the participant indicated they spread butter or margarine on to bread rolls.	http://biobank.ndph.ox.ac.uk/ukb/field.cgi?id=20101
Online follow-up > Diet by 24-hour recall > Bread/pasta/rice yesterday	100101	20102	Thickness of butter/margarine spread on crackers/crispbreads	14781	17717	Complete	Categorical multiple		Data	Derived	Unisex	5	2	83	This field indicates the thickness(es) the participant spread butter or margarine on to crackers or crispbreads yesterday. The data is an amalgamation of 3 individual tick boxes which were asked if the participant indicated they spread butter or margarine on to crackers or crispbreads.	http://biobank.ndph.ox.ac.uk/ukb/field.cgi?id=20102
Online follow-up > Diet by 24-hour recall > Bread/pasta/rice yesterday	100101	20103	Thickness of butter/margarine spread on oatcakes	3479	4080	Complete	Categorical multiple		Data	Derived	Unisex	5	2	83	This field indicates the thickness(es) the participant spread butter or margarine on to oatcakes yesterday. The data is an amalgamation of 3 individual tick boxes which were asked if the participant indicated they spread butter or margarine on to oatcakes.	http://biobank.ndph.ox.ac.uk/ukb/field.cgi?id=20103
Online follow-up > Diet by 24-hour recall > Bread/pasta/rice yesterday	100101	20104	Thickness of butter/margarine spread on other bread	10027	10950	Complete	Categorical multiple		Data	Derived	Unisex	5	2	83	This field indicates the thickness(es) the participant spread butter or margarine on to other breads yesterday. The data is an amalgamation of 3 individual tick boxes which were asked if the participant indicated they spread butter or margarine on to other breads.	http://biobank.ndph.ox.ac.uk/ukb/field.cgi?id=20104
Online follow-up > Diet by 24-hour recall > Cereal yesterday	100102	20105	Liquid used to make porridge	47506	78882	Complete	Categorical multiple		Data	Derived	Unisex	5	2	84	This field indicates the liquid(s) the participant used to make porridge yesterday. The data is an amalgamation of 2 individual tick boxes which were asked if the participant indicated they consumed porridge.	http://biobank.ndph.ox.ac.uk/ukb/field.cgi?id=20105
Online follow-up > Diet by 24-hour recall > Soup/snacks/pastries yesterday	100109	20106	Type of yogurt eaten	89378	137688	Complete	Categorical multiple		Data	Derived	Unisex	5	2	85	This field indicates the type(s) of yoghurt the participant consumed yesterday. The data is an amalgamation of 2 individual tick boxes which were asked if the participant indicated they consumed yoghurt.	http://biobank.ndph.ox.ac.uk/ukb/field.cgi?id=20106
Assessment centre > Touchscreen > Family history	100034	20107	Illnesses of father	488052	1264704	Complete	Categorical multiple		Data	Primary	Unisex	4	10	1010	This field contains the combined results of 2 ACE touchscreen questions, both asked \Has/did your father ever suffer from? (You can select more than one answer)\" for different sets of illnesses. For convenience	the illnesses were arbitrarily divided into two sets: Group 1 : Heart disease
Online follow-up > Diet by 24-hour recall > Soup/snacks/pastries yesterday	100109	20108	Ingredients in canned soup	19941	24188	Complete	Categorical multiple		Data	Derived	Unisex	5	5	86	This field indicates the ingredients in canned soup the participant consumed yesterday. The data is an amalgamation of 5 individual tick boxes which were asked if the participant indicated they consumed canned soup.	http://biobank.ndph.ox.ac.uk/ukb/field.cgi?id=20108
Online follow-up > Diet by 24-hour recall > Soup/snacks/pastries yesterday	100109	20109	Ingredients in homemade soup	32718	45269	Complete	Categorical multiple		Data	Derived	Unisex	5	6	86	This field indicates the ingredients in homemade soup the participant consumed yesterday. The data is an amalgamation of 5 individual tick boxes which were asked if the participant indicated they consumed homemade soup.	http://biobank.ndph.ox.ac.uk/ukb/field.cgi?id=20109
Assessment centre > Touchscreen > Family history	100034	20110	Illnesses of mother	492894	1274141	Complete	Categorical multiple		Data	Primary	Unisex	4	11	1010	This field contains the combined results of 2 ACE touchscreen questions, both asked \Has/did your mother ever suffer from? (You can select more than one answer)\" for different sets of illnesses. For convenience	the illnesses were arbitrarily divided into two sets: Group 1 : Heart disease
Assessment centre > Touchscreen > Family history	100034	20111	Illnesses of siblings	434140	1095771	Complete	Categorical multiple		Data	Primary	Unisex	4	12	1010	This field contains the combined results of 2 ACE touchscreen questions, both asked \Have any of your brothers or sisters suffered from any of the following diseases? (You can select more than one answer)\" for different sets of illnesses. For convenience	the illnesses were arbitrarily divided into two sets: Group 1 : Heart disease
Assessment centre > Touchscreen > Family history	100034	20112	Illnesses of adopted father	5319	12597	Complete	Categorical multiple		Data	Primary	Unisex	4	7	1010	This field contains the combined results of 2 ACE touchscreen questions, both asked \Has/did your ADOPTED father ever suffer from? (You can select more than one answer)\" for different sets of illnesses. For convenience	the illnesses were arbitrarily divided into two sets: Group 1 : Heart disease
Assessment centre > Touchscreen > Family history	100034	20113	Illnesses of adopted mother	5682	13892	Complete	Categorical multiple		Data	Primary	Unisex	4	6	1010	This field contains the combined results of 2 ACE touchscreen questions, both asked \Has/did your ADOPTED mother ever suffer from? (You can select more than one answer)\" for different sets of illnesses. For convenience	the illnesses were arbitrarily divided into two sets: Group 1 : Heart disease
Assessment centre > Touchscreen > Family history	100034	20114	Illnesses of adopted siblings	3868	9151	Complete	Categorical multiple		Data	Primary	Unisex	4	7	1010	This field contains the combined results of 2 ACE touchscreen questions, both asked \Have any of your ADOPTED brothers or sisters suffered from any of the following diseases? (You can select more than one answer)\" for different sets of illnesses. For convenience	the illnesses were arbitrarily divided into two sets: Group 1 : Heart disease
Assessment centre > Verbal interview > Early life factors	100072	20115	Country of Birth (non-UK origin)	40559	40559	Complete	Categorical single		Data	Derived	Unisex	1	1	89	This is the country of birth as described by the participant to an interviewer. The question was only asked to participants who identified themselves as having been born outside of the United Kingdom / Republic of Ireland during the touchscreen questionnaire (Field 1647), however some participants then gave a location within the United Kingdom / Republic of Ireland (and have been coded here as su…	http://biobank.ndph.ox.ac.uk/ukb/field.cgi?id=20115
Assessment centre > Touchscreen > Lifestyle and environment > Smoking	100058	20116	Smoking status	501500	592096	Complete	Categorical single		Data	Derived	Unisex	4	1	90	This field summarises the current/past smoking status of the participant.	http://biobank.ndph.ox.ac.uk/ukb/field.cgi?id=20116
Assessment centre > Touchscreen > Lifestyle and environment > Alcohol	100051	20117	Alcohol drinker status	501494	592090	Accruing	Categorical single		Data	Derived	Unisex	4	1	90		http://biobank.ndph.ox.ac.uk/ukb/field.cgi?id=20117
Assessment centre > Recruitment > Reception	100024	20118	Home area population density - urban or rural	497319	497319	Complete	Categorical single		Data	Primary	Unisex	1	1	91	The classification is derived by combining each participants home postcode with data generated from the 2001 census from the Office of National Statistics, using the Geoconvert tool from Census Dissemination Unit .	http://biobank.ndph.ox.ac.uk/ukb/field.cgi?id=20118
Assessment centre > Touchscreen > Sociodemographics > Employment	100064	20119	Current employment status - corrected	3364	3364	Complete	Categorical single		Data	Derived	Unisex	1	1	100295	Most participant jobs were code by staff in the clinic when the participant was present, with the results presented in Field 132. However, for various reasons, staff were occasionally unable to find suitable codings and the job was recorded as a \Other job\" accompanied by a free-text description. In some cases participants declared an occupation which was not actually classified as paid/self-emp…	http://biobank.ndph.ox.ac.uk/ukb/field.cgi?id=20119
Assessment centre > Verbal interview > Employment	100073	20121	Cascot confidence score	14546	14546	Complete	Integer	percent	Data	Derived	Unisex	1	1			http://biobank.ndph.ox.ac.uk/ukb/field.cgi?id=20121
Assessment centre > Touchscreen > Psychosocial factors > Mental health	100060	20122	Bipolar disorder status	1615	1615	Complete	Categorical single		Data	Derived	Unisex	1	1	100694	This derived data field has come from Professor Jill Pell from the Institute of Health &amp; Wellbeing, University of Glasgow. Methods on how these fields were derived can be found in the Additional Resources tab.	http://biobank.ndph.ox.ac.uk/ukb/field.cgi?id=20122
Assessment centre > Touchscreen > Psychosocial factors > Mental health	100060	20123	Single episode of probable major depression	9750	9750	Complete	Categorical single		Data	Derived	Unisex	1	1	7	Single episode of probable major depression. This derived data field has come from Professor Jill Pell from the Institute of Health &amp; Wellbeing, University of Glasgow. Methods on how these fields were derived can be found in the Additional Resources tab.	http://biobank.ndph.ox.ac.uk/ukb/field.cgi?id=20123
Assessment centre > Touchscreen > Psychosocial factors > Mental health	100060	20124	Probable recurrent major depression (moderate)	15238	15238	Complete	Categorical single		Data	Derived	Unisex	1	1	7	Probable recurrent major depression (moderate). This derived data field has come from Professor Jill Pell from the Institute of Health &amp; Wellbeing, University of Glasgow. Methods on how these fields were derived can be found in the Additional Resources tab.	http://biobank.ndph.ox.ac.uk/ukb/field.cgi?id=20124
Assessment centre > Touchscreen > Psychosocial factors > Mental health	100060	20125	Probable recurrent major depression (severe)	9396	9396	Complete	Categorical single		Data	Derived	Unisex	1	1	7	Probable recurrent major depression (severe). This derived data field has come from Professor Jill Pell from the Institute of Health &amp; Wellbeing, University of Glasgow. Methods on how these fields were derived can be found in the Additional Resources tab.	http://biobank.ndph.ox.ac.uk/ukb/field.cgi?id=20125
Assessment centre > Touchscreen > Psychosocial factors > Mental health	100060	20126	Bipolar and major depression status	122938	122938	Complete	Categorical single		Data	Derived	Unisex	1	1	100695	Bipolar and major depression status. This derived data field has come from Professor Jill Pell from the Institute of Health &amp; Wellbeing, University of Glasgow. Methods on how these fields were derived can be found in the Additional Resources tab.	http://biobank.ndph.ox.ac.uk/ukb/field.cgi?id=20126
Assessment centre > Touchscreen > Psychosocial factors > Mental health	100060	20127	Neuroticism score	401468	401468	Complete	Integer		Data	Derived	Unisex	1	1		This is an externally derived summary score of neuroticism, based on 12 neurotic behaviour domains as reported from fields 1920, 1930, 1940, 1950, 1960, 1970, 1980, 1990, 2000, 2010, 2020 and 2030 from the touchscreen questionnaire at baseline. Participants were assessed for twelve domains of neurotic behaviours via the touchscreen questionnaire. Questions included: Does your mood often go up and…	http://biobank.ndph.ox.ac.uk/ukb/field.cgi?id=20127
Assessment centre > Cognitive function > Fluid intelligence / reasoning	100027	20128	Number of fluid intelligence questions attempted within time limit	215112	250817	Complete	Integer	questions	Data	Derived	Unisex	4	1		Number of fluid intelligence questions attempted within time limit. As the questions were asked in a constant order, and it was not possible to skip any, this value also represents the highest numbered question that the participant attempted.	http://biobank.ndph.ox.ac.uk/ukb/field.cgi?id=20128
Online follow-up > Cognitive function online > Pairs matching	117	20129	Number of columns displayed in round	118497	251953	Complete	Integer		Data	Auxiliary	Unisex	1	3			http://biobank.ndph.ox.ac.uk/ukb/field.cgi?id=20129
Online follow-up > Cognitive function online > Pairs matching	117	20130	Number of rows displayed in round	118497	251953	Complete	Integer		Data	Auxiliary	Unisex	1	3			http://biobank.ndph.ox.ac.uk/ukb/field.cgi?id=20130
Online follow-up > Cognitive function online > Pairs matching	117	20131	Number of correct matches in round	118497	251953	Complete	Integer		Data	Primary	Unisex	1	3		This is the number of correct matches in the round. It should always be 3 for a 2x3 game and 6 for a 3x4 game, unless the participant abandoned before finishing.	http://biobank.ndph.ox.ac.uk/ukb/field.cgi?id=20131
Online follow-up > Cognitive function online > Pairs matching	117	20132	Number of incorrect matches in round	118497	251953	Complete	Integer		Data	Primary	Unisex	1	3		A value of 0 indicates the participant made no mistakes.	http://biobank.ndph.ox.ac.uk/ukb/field.cgi?id=20132
Online follow-up > Cognitive function online > Pairs matching	117	20133	Time to complete round	118497	251953	Complete	Integer	deciseconds	Data	Primary	Unisex	1	3	485	These timings were made using Javascript Date.getTime() running in a web-browser on the participants own equipment, and researchers should read Resource 501 before making use of this data. Timings which have obviously been affected by the issues discussed have been flagged as Invalid.	http://biobank.ndph.ox.ac.uk/ukb/field.cgi?id=20133
Online follow-up > Cognitive function online > Pairs matching	117	20134	When pairs test completed	118497	118497	Complete	Time		Data	Primary	Unisex	1	1		Time pairs test completed	http://biobank.ndph.ox.ac.uk/ukb/field.cgi?id=20134
Online follow-up > Cognitive function online > Fluid intelligence / reasoning	118	20135	When fluid intelligence test completed	123581	123581	Complete	Time		Data	Primary	Unisex	1	1		Time fluid intelligence test completed	http://biobank.ndph.ox.ac.uk/ukb/field.cgi?id=20135
Online follow-up > Cognitive function online > Trail making	121	20136	When trail making test completed	120428	120428	Complete	Time		Data	Primary	Unisex	1	1		Time trail making test completed	http://biobank.ndph.ox.ac.uk/ukb/field.cgi?id=20136
Online follow-up > Cognitive function online > Symbol digit substitution	122	20137	When symbol digit substitution test completed	120144	120144	Complete	Time		Data	Primary	Unisex	1	1		Time sybol digit substitution test completed	http://biobank.ndph.ox.ac.uk/ukb/field.cgi?id=20137
Online follow-up > Cognitive function online > Numeric memory	120	20138	When numeric memory test completed	111033	111033	Complete	Time		Data	Primary	Unisex	1	1		Time numeric memory test completed	http://biobank.ndph.ox.ac.uk/ukb/field.cgi?id=20138
Assessment centre > Cognitive function > Broken letter recognition	1358	20139	Number of letters correctly identified	2349	2349	Accruing	Integer	letters	Data	Derived	Unisex	2	1		This is the total number of letters a participant correctly identified before the test was concluded.	http://biobank.ndph.ox.ac.uk/ukb/field.cgi?id=20139
Online follow-up > Cognitive function online	116	20140	When device described	125458	131225	Complete	Time		Data	Primary	Unisex	1	5		Time when initial entry/pointer method mood questions were completed prior to completing elements of the cognitive questionnaire. Note that participants could complete the sections of the cognitive questionnaire over multiple sessions, so some participants have multiple values for this field which must be linked to the individual sections by examining their timestamps.	http://biobank.ndph.ox.ac.uk/ukb/field.cgi?id=20140
Assessment centre > Cognitive function > Broken letter recognition	1358	20141	Position of first letter not identified	2300	2300	Accruing	Integer	count	Data	Derived	Unisex	2	1		Position of first letter not identified correctly.	http://biobank.ndph.ox.ac.uk/ukb/field.cgi?id=20141
Online follow-up > Cognitive function online > Trail making	121	20147	Errors before selecting correct item in numeric path (trail #1)	26356	44184	Complete	Integer	error-count	Data	Primary	Unisex	1	25		Errors before selecting correct item in numeric path (trail #1). Only values greater than zero are recorded.	http://biobank.ndph.ox.ac.uk/ukb/field.cgi?id=20147
Online follow-up > Cognitive function online > Trail making	121	20148	Errors before selecting correct item in alphanumeric path (trail #2)	42762	72310	Complete	Integer	error-count	Data	Primary	Unisex	1	25		Errors before selecting correct item in alphanumeric path (trail #2). Only values greater than zero are recorded.	http://biobank.ndph.ox.ac.uk/ukb/field.cgi?id=20148
Online follow-up > Cognitive function online > Trail making	121	20149	Interval between previous point and current one in numeric path (trail #1)	115120	2847279	Complete	Integer	milliseconds	Data	Primary	Unisex	1	25	485	These timings were made using Javascript Date.getTime() running in a web-browser on the participants own equipment, and researchers should read Resource 501 before making use of this data. Timings which have obviously been affected by the issues discussed have been flagged as Invalid.	http://biobank.ndph.ox.ac.uk/ukb/field.cgi?id=20149
Assessment centre > Physical measures > Spirometry	100020	20150	Forced expiratory volume in 1-second (FEV1), Best measure	353219	353219	Complete	Continuous	litres	Data	Derived	Unisex	1	1		Highest measure from the array of values for Forced Expiratory Volume in 1-second (FEV1) Field 3063, which was \acceptable\" according to corresponding acceptability field (Field 3061). A blow was deemed acceptable if recorded as 0 (no problems) or 32 (0x20 - \"USER_ACCEPTED\"). This derived data field has come from Professor Martin Tobin at the University of Leicester."	http://biobank.ndph.ox.ac.uk/ukb/field.cgi?id=20150
Assessment centre > Physical measures > Spirometry	100020	20151	Forced vital capacity (FVC), Best measure	353219	353219	Complete	Continuous	litres	Data	Derived	Unisex	1	1		Highest measure from the array of values for Forced Vital Capacity (FVC) (Field 3062), which was \acceptable\" according to corresponding acceptability field (Field 3061). A blow was deemed acceptable if recorded as 0 (no problems) or 32 (0x20 - \"USER_ACCEPTED\"). This derived data field has come from Professor Martin Tobin at the University of Leicester."	http://biobank.ndph.ox.ac.uk/ukb/field.cgi?id=20151
Assessment centre > Physical measures > Spirometry	100020	20152	Reproduciblity of spirometry measurement using ERS/ATS criteria	353219	353219	Complete	Categorical single		Data	Derived	Unisex	1	1	7	Indicates whether an individual's spirometry meets European Respiratory Society/American Thoracic Society (ERS/ATS) Criteria, that is their highest acceptable measure was reproducible (the highest acceptable measure and any other measure were within 150 millilitres for both for Forced Expiratory Volume in 1-second (FEV1) and Forced Vital Capacity (FVC), although not necessarily the same blow. Not…	http://biobank.ndph.ox.ac.uk/ukb/field.cgi?id=20152
Assessment centre > Physical measures > Spirometry	100020	20153	Forced expiratory volume in 1-second (FEV1), predicted	274921	274921	Complete	Continuous	litres	Data	Derived	Unisex	1	1		Predicted Forced Expiratory Volume in 1-second (FEV1), was calculated using a subset of \healthy never smokers\" from UK Biobank. \"Healthy never smokers\"	were selected as individuals with \"Ever Smoking Status\"=0 and with \"Reproducible measure using the European Respiratory Society/American Thoracic Society (ERS/ATS) Criteria\"=YES (1)
Assessment centre > Physical measures > Spirometry	100020	20154	Forced expiratory volume in 1-second (FEV1), predicted percentage	274921	274921	Complete	Continuous	percent	Data	Derived	Unisex	1	1		This value was only calculated for samples with non-missing predicted Forced Expiratory Volume in 1-second, using derived variables Force Expiratory Volume in 1-second (FEV1) and predicted Forced Expiratory Volume in 1-second (pred.FEV1). It is defined as the Force Expiratory Volume in 1-second divided by the Percent predicted Forced Expiratory Volume in 1-second multiplied by 100: FEV1 /pred.FEV…	http://biobank.ndph.ox.ac.uk/ukb/field.cgi?id=20154
Online follow-up > Cognitive function online > Trail making	121	20155	Interval between previous point and current one in alphanumeric path (trail #2)	110372	2723831	Complete	Integer	milliseconds	Data	Primary	Unisex	1	25	485	These timings were made using Javascript Date.getTime() running in a web-browser on the participants own equipment, and researchers should read Resource 501 before making use of this data. Timings which have obviously been affected by the issues discussed have been flagged as Invalid.	http://biobank.ndph.ox.ac.uk/ukb/field.cgi?id=20155
Online follow-up > Cognitive function online > Trail making	121	20156	Duration to complete numeric path (trail #1)	104002	104002	Complete	Continuous	seconds	Data	Derived	Unisex	1	1		Derived by summing the values in Field 20149. Where some of the individual timings were flagged as Invalid, the total duration was calculated by interpolating from the valid timings.	http://biobank.ndph.ox.ac.uk/ukb/field.cgi?id=20156
Online follow-up > Cognitive function online > Trail making	121	20157	Duration to complete alphanumeric path (trail #2)	104000	104000	Complete	Continuous	seconds	Data	Derived	Unisex	1	1		Derived by summing the values in Field 20155	http://biobank.ndph.ox.ac.uk/ukb/field.cgi?id=20157
Online follow-up > Cognitive function online > Symbol digit substitution	122	20159	Number of symbol digit matches made correctly	118435	118435	Complete	Integer	correct-answers	Data	Primary	Unisex	1	1		This is the number of times a participant correctly matched a symbol with a digit summed across all the rounds of the test that they performed, excluding the initial 8 items corresponding to the training round.	http://biobank.ndph.ox.ac.uk/ukb/field.cgi?id=20159
Assessment centre > Touchscreen > Lifestyle and environment > Smoking	100058	20160	Ever smoked	499647	589799	Complete	Categorical single		Data	Derived	Unisex	4	1	7	Derived using variables \Current tobacco smoking\" (Field 1239) and \"Past tobacco smoking\" (Field 1249). Individual classed as Eversmoker if Current tobacco smoking= most days (1) or occasionally (2) OR Past tobacco smoking= most days (1) or occasionally (2) or tried once or twice (3). Individual were classed as Neversmoker if Current tobacco smoking= no (0) AND Past tobacco smoking= never (4).…	http://biobank.ndph.ox.ac.uk/ukb/field.cgi?id=20160
Assessment centre > Touchscreen > Lifestyle and environment > Smoking	100058	20161	Pack years of smoking	153015	172799	Complete	Continuous	years	Data	Derived	Unisex	4	1		Pack years calculated for individuals who have ever smoked according to data field Ever smoking status=1, using appropriate data: Current cigarette (either manufactured or hand rolled) smokers who smoke most days (smoking data fields used: Field 3436 and Field 6183). Past cigarette (either manufactured or hand rolled) smokers who smoked most days (smoking data fields used: Field 2867, Field 2897 …	http://biobank.ndph.ox.ac.uk/ukb/field.cgi?id=20161
Assessment centre > Touchscreen > Lifestyle and environment > Smoking	100058	20162	Pack years adult smoking as proportion of life span exposed to smoking	153015	172799	Complete	Continuous	Units	Data	Derived	Unisex	4	1		Average number of pack-years smoked by an individual each year, over their adult lifetime, calculated using pack-years data field. Pack years as a proportion of lifespan exposed to smoking is defined as pack years divided by the number of years between the participants' age at recruitment and the age of 16: Pack years / (Age at recruitment - 16) This derived data field has come from Professor Mar…	http://biobank.ndph.ox.ac.uk/ukb/field.cgi?id=20162
Online follow-up > Cognitive function online > Fluid intelligence / reasoning	118	20165	FI1 : numeric addition test	123119	123119	Complete	Categorical single		Data	Primary	Unisex	1	1	5001	ACE touchscreen question \Add the following numbers together: 1 2 3 4 5 - is the answer?\". Part 1 of Fluid Intelligence test. Asked to choose from 13	14
Online follow-up > Cognitive function online > Fluid intelligence / reasoning	118	20167	FI2 : identify largest number	123143	123143	Complete	Categorical single		Data	Primary	Unisex	1	1	5002	ACE touchscreen question \Which number is the largest?\". Part 2 of Fluid Intelligence test. Asked to choose from 642	308
Online follow-up > Cognitive function online > Fluid intelligence / reasoning	118	20169	FI3 : word interpolation	123109	123109	Complete	Categorical single		Data	Primary	Unisex	1	1	5003	ACE touchscreen question \Bud is to Flower as Child is to?\". Part 3 of Fluid Intelligence test. Offered choice from Grow	Develop
Online follow-up > Cognitive function online > Fluid intelligence / reasoning	118	20171	FI4 : positional arithmetic	122469	122469	Complete	Categorical single		Data	Primary	Unisex	1	1	5004	ACE touchscreen question \11 12 13 14 15 16 17 18 Divide the sixth number to the right of twelve by three. Is the answer?\". Part 4 of Fluid Intelligence test. Offered choice from 5	6
[truncated: 4,513 more rows]

## Sheet: S2_all_network_edges
Edge	Frequency
V106 <-> V107	50
V106 <-> V109	50
V106 <-> V116	50
V106 <-> V120	50
V106 <-> V91	50
V106 <-> V94	50
V106 <-> V99	50
V107 <-> V120	50
V107 <-> V94	50
V109 --> V120	50
V109 --> V89	50
V109 --> V99	50
V109 <-> V114	50
V109 <-> V95	50
V11 --> V125	50
V11 --> V3	50
V11 --> V41	50
V11 <-> V2	50
V110 <-> V118	50
[truncated: 295 more rows]

## Sheet: S3_all_network_edges_parallel
Edge	Frequency
[truncated: 312 more rows]

[truncated: 6 more sheets: S4_analysis_variable_index, S5_selected_variables_IR_model, S6_inital_dementia_phrases, S7_word2vec_final_results, S8_doc2vec_final_results, S9_PhenoAge_variables]
